# Supplementary material for: N′-tert-Butyl-5-(4-chloro­phen­yl)furan-2-carbohydrazide
Source: Acta Crystallogr Sect E Struct Rep Online. 2008 Feb 6;64(Pt 3):o561. doi: 10.1107/S1600536808003486 (PMC2960804; doi:10.1107/S1600536808003486)
Supplement: Supplementary file 1 [file e-64-0o561-sup1.cif]

##############################################################################
###                                                                        ###
###        Electronic paper (Acta Crystallographica Section E)             ###
###                                                                        ###
##############################################################################
#                                                                            #
# This CIF contains the data in a paper accepted for publication in Acta     #
# Crystallographica Section E. It conforms to the requirements of Notes      #
# for Authors for Section E, and has been peer reviewed under the auspices   #
# of the IUCr Commission on Journals.                                        #
#                                                                            #
# Full details of the Crystallographic Information File format               #
# are given in the paper "The Crystallographic Information File (CIF):       #
# a New Standard Archive File for Crystallography" by S. R. Hall, F. H.      #
# Allen and I. D. Brown [Acta Cryst. (1991), A47, 655-685].                  #
#                                                                            #
# The current version of the core CIF dictionary is obtainable from          #
# ftp://ftp.iucr.org/pub/cif_core.dic. The current version number is 2.1.    #
#                                                                            #
# Software is freely available for graphical display of the structure(s) in  #
# this CIF.  For information consult the CIF home page http://www.iucr.org/  #
# cif/home.html                                                              #
#                                                                            #
##############################################################################
                                             
data_I
_audit_creation_method     SHELXL-97
_chemical_name_systematic
;
N'-tert-Butyl-5-(4-chlorophenyl)furan-2-carbohydrazide
;
_chemical_name_common     ?
_chemical_formula_moiety     'C15 H17 Cl N2 O2'
_chemical_formula_sum     'C15 H17 Cl N2 O2'
_chemical_formula_iupac     'C15 H17 Cl N2 O2'
_chemical_formula_weight     292.76
_chemical_melting_point     ?
_symmetry_cell_setting     orthorhombic
_symmetry_space_group_name_H-M     'P 21 21 21'
loop_
    _symmetry_equiv_pos_as_xyz
    'x, y, z'
    'x+1/2, -y+1/2, -z'
    '-x, y+1/2, -z+1/2'
    '-x+1/2, -y, z+1/2'
_cell_length_a     9.3770(7)
_cell_length_b     9.7861(7)
_cell_length_c     16.0119(12)
_cell_angle_alpha     90.00
_cell_angle_beta     90.00
_cell_angle_gamma     90.00
_cell_volume     1469.32(19)
_cell_formula_units_Z     4
_cell_measurement_reflns_used     3053
_cell_measurement_theta_min     2.5
_cell_measurement_theta_max     25.0
_cell_measurement_temperature     113(2)
_exptl_crystal_description     prism
_exptl_crystal_colour     colourless
_exptl_crystal_size_max     0.32
_exptl_crystal_size_mid     0.24
_exptl_crystal_size_min     0.20
_exptl_crystal_density_diffrn     1.323
_exptl_crystal_density_meas     ?
_exptl_crystal_density_method     'not measured'
_exptl_crystal_F_000     616
_exptl_absorpt_coefficient_mu     0.263
_exptl_absorpt_correction_type     multi-scan
_exptl_absorpt_process_details     '(CrystalClear; Rigaku/MSC, 2005)'
_exptl_absorpt_correction_T_min     0.9206
_exptl_absorpt_correction_T_max     0.9493
_exptl_special_details
;
;
_diffrn_ambient_temperature     113(2)
_diffrn_radiation_type     MoK\a
_diffrn_radiation_wavelength     0.71070
_diffrn_radiation_source     'rotating anode'
_diffrn_radiation_monochromator     confocal
_diffrn_measurement_device_type     'Rigaku Saturn'
_diffrn_measurement_method     \w
_diffrn_detector_area_resol_mean     7.31
_diffrn_reflns_number     13814
_diffrn_reflns_av_R_equivalents     0.0385
_diffrn_reflns_av_sigmaI/netI     0.0542
_diffrn_reflns_theta_min     2.44
_diffrn_reflns_theta_max     27.88
_diffrn_reflns_theta_full     27.88
_diffrn_measured_fraction_theta_max     0.997
_diffrn_measured_fraction_theta_full     0.997
_diffrn_reflns_limit_h_min     -12
_diffrn_reflns_limit_h_max     12
_diffrn_reflns_limit_k_min     -12
_diffrn_reflns_limit_k_max     12
_diffrn_reflns_limit_l_min     -21
_diffrn_reflns_limit_l_max     21
_diffrn_standards_number     0
_diffrn_standards_interval_count     0
_diffrn_standards_interval_time     0
_diffrn_standards_decay_%     0
_refine_special_details
;
 Refinement of F^2^ against ALL reflections.  The weighted R-factor wR and
 goodness of fit S are based on F^2^, conventional R-factors R are based
 on F, with F set to zero for negative F^2^. The threshold expression of
 F^2^ > 2sigma(F^2^) is used only for calculating R-factors(gt) etc. and is
 not relevant to the choice of reflections for refinement.  R-factors based
 on F^2^ are statistically about twice as large as those based on F, and R-
 factors based on ALL data will be even larger.
;
_reflns_number_total     3496
_reflns_number_gt     2754
_reflns_threshold_expression     I>2\s(I)
_refine_ls_structure_factor_coef     Fsqd
_refine_ls_matrix_type     full
_refine_ls_R_factor_all     0.0372
_refine_ls_R_factor_gt     0.0265
_refine_ls_wR_factor_gt     0.0524
_refine_ls_wR_factor_ref     0.0560
_refine_ls_goodness_of_fit_ref     0.958
_refine_ls_restrained_S_all     0.958
_refine_ls_number_reflns     3496
_refine_ls_number_parameters     192
_refine_ls_number_restraints     0
_refine_ls_hydrogen_treatment     mixed
_refine_ls_weighting_scheme     calc
_refine_ls_weighting_details
                 'calc w=1/[\s^2^(Fo^2^)+(0.0232P)^2^] where P=(Fo^2^+2Fc^2^)/3'
_atom_sites_solution_hydrogens     geom
_atom_sites_solution_primary     direct
_atom_sites_solution_secondary     difmap
_refine_ls_shift/su_max     0.001
_refine_ls_shift/su_mean     0.000
_refine_diff_density_max     0.222
_refine_diff_density_min     -0.212
_refine_ls_extinction_method     none
_refine_ls_extinction_coef     ?
_refine_ls_abs_structure_details     'Flack (1983), 1490 Friedel pairs'
_refine_ls_abs_structure_Flack     0.00(4)
loop_
    _atom_type_symbol
    _atom_type_description
    _atom_type_scat_dispersion_real
    _atom_type_scat_dispersion_imag
    _atom_type_scat_source
    'C' 'C' 0.0033 0.0016
                         'International Tables Vol C Tables 4.2.6.8 and 6.1.1.4'
    'H' 'H' 0.0000 0.0000
                         'International Tables Vol C Tables 4.2.6.8 and 6.1.1.4'
    'N' 'N' 0.0061 0.0033
                         'International Tables Vol C Tables 4.2.6.8 and 6.1.1.4'
    'O' 'O' 0.0106 0.0060
                         'International Tables Vol C Tables 4.2.6.8 and 6.1.1.4'
    'Cl' 'Cl' 0.1484 0.1585
                         'International Tables Vol C Tables 4.2.6.8 and 6.1.1.4'
_computing_data_collection     'CrystalClear (Rigaku/MSC, 2005)'
_computing_cell_refinement     'CrystalClear (Rigaku/MSC, 2005)'
_computing_data_reduction     'CrystalClear (Rigaku/MSC, 2005)'
_computing_structure_solution     'SHELXS97 (Sheldrick, 2008)'
_computing_structure_refinement     'SHELXL97 (Sheldrick, 2008)'
_computing_molecular_graphics     'SHELXTL (Sheldrick, 2008)'
_computing_publication_material     'CrystalStructure (Rigaku/MSC, 2005)'
loop_
    _atom_site_type_symbol
    _atom_site_label
    _atom_site_fract_x
    _atom_site_fract_y
    _atom_site_fract_z
    _atom_site_U_iso_or_equiv
    _atom_site_adp_type
    _atom_site_calc_flag
    _atom_site_refinement_flags
    _atom_site_occupancy
    _atom_site_disorder_assembly
    _atom_site_disorder_group
    Cl Cl1 1.32887(4) 0.17773(4) 1.09957(2) 0.02303(9) Uani d . 1 . .
    O O1 1.13067(10) 0.70996(9) 0.86903(6) 0.0151(2) Uani d . 1 . .
    O O2 0.98638(10) 0.97666(9) 0.74249(6) 0.0174(2) Uani d . 1 . .
    N N1 0.91782(13) 0.75551(12) 0.76336(7) 0.0151(3) Uani d . 1 . .
    N N2 0.80263(13) 0.76074(12) 0.70613(7) 0.0146(3) Uani d . 1 . .
    C C1 1.30520(15) 0.33360(15) 1.04901(8) 0.0159(3) Uani d . 1 . .
    C C2 1.17767(16) 0.35872(14) 1.00795(8) 0.0168(3) Uani d . 1 . .
    H H2 1.1040 0.2921 1.0078 0.020 Uiso calc R 1 . .
    C C3 1.15907(16) 0.48241(13) 0.96720(8) 0.0159(3) Uani d . 1 . .
    H H3 1.0720 0.5002 0.9389 0.019 Uiso calc R 1 . .
    C C4 1.26701(15) 0.58168(15) 0.96708(9) 0.0149(3) Uani d . 1 . .
    C C5 1.39448(15) 0.55382(14) 1.00941(8) 0.0176(3) Uani d . 1 . .
    H H5 1.4685 0.6201 1.0100 0.021 Uiso calc R 1 . .
    C C6 1.41381(15) 0.43007(14) 1.05056(9) 0.0175(3) Uani d . 1 . .
    H H6 1.5003 0.4117 1.0794 0.021 Uiso calc R 1 . .
    C C7 1.24400(15) 0.71056(14) 0.92346(8) 0.0153(3) Uani d . 1 . .
    C C8 1.30641(15) 0.83596(15) 0.92271(8) 0.0175(3) Uani d . 1 . .
    H H8 1.3868 0.8635 0.9547 0.021 Uiso calc R 1 . .
    C C9 1.22900(14) 0.91848(15) 0.86505(9) 0.0165(3) Uani d . 1 . .
    H H9 1.2472 1.0113 0.8515 0.020 Uiso calc R 1 . .
    C C10 1.12421(14) 0.83819(14) 0.83345(8) 0.0137(3) Uani d . 1 . .
    C C11 1.00485(15) 0.86322(14) 0.77523(8) 0.0138(3) Uani d . 1 . .
    C C12 0.66234(15) 0.78352(14) 0.74892(9) 0.0163(3) Uani d . 1 . .
    C C13 0.65461(17) 0.92221(15) 0.79274(9) 0.0240(4) Uani d . 1 . .
    H H13A 0.7283 0.9270 0.8360 0.036 Uiso calc R 1 . .
    H H13B 0.5604 0.9333 0.8184 0.036 Uiso calc R 1 . .
    H H13C 0.6701 0.9952 0.7518 0.036 Uiso calc R 1 . .
    C C14 0.55159(16) 0.77717(16) 0.67895(10) 0.0241(4) Uani d . 1 . .
    H H14A 0.5713 0.8491 0.6380 0.036 Uiso calc R 1 . .
    H H14B 0.4561 0.7906 0.7025 0.036 Uiso calc R 1 . .
    H H14C 0.5563 0.6877 0.6516 0.036 Uiso calc R 1 . .
    C C15 0.63850(16) 0.66767(15) 0.81165(9) 0.0230(3) Uani d . 1 . .
    H H15A 0.6501 0.5795 0.7834 0.035 Uiso calc R 1 . .
    H H15B 0.5419 0.6742 0.8347 0.035 Uiso calc R 1 . .
    H H15C 0.7083 0.6751 0.8570 0.035 Uiso calc R 1 . .
    H H2A 0.8186(15) 0.8364(13) 0.6731(8) 0.012(4) Uiso d . 1 . .
    H H1A 0.9484(16) 0.6722(16) 0.7743(9) 0.029(5) Uiso d . 1 . .
loop_
    _atom_site_aniso_label
    _atom_site_aniso_U_11
    _atom_site_aniso_U_22
    _atom_site_aniso_U_33
    _atom_site_aniso_U_12
    _atom_site_aniso_U_13
    _atom_site_aniso_U_23
    Cl1 0.02355(19) 0.02007(19) 0.0255(2) 0.00437(17) -0.00042(17) 0.00723(17)
    O1 0.0162(5) 0.0122(5) 0.0169(5) 0.0000(4) -0.0040(4) 0.0010(4)
    O2 0.0205(5) 0.0104(5) 0.0214(5) -0.0001(4) -0.0019(5) 0.0019(4)
    N1 0.0154(6) 0.0107(7) 0.0192(7) 0.0012(5) -0.0047(5) 0.0004(5)
    N2 0.0145(7) 0.0146(7) 0.0146(6) 0.0003(5) -0.0032(5) 0.0022(5)
    C1 0.0218(8) 0.0154(7) 0.0105(7) 0.0048(7) 0.0022(6) 0.0016(6)
    C2 0.0168(7) 0.0180(8) 0.0157(7) -0.0019(6) 0.0012(7) -0.0011(6)
    C3 0.0146(7) 0.0187(8) 0.0144(7) 0.0016(6) -0.0031(6) -0.0010(6)
    C4 0.0157(7) 0.0162(8) 0.0128(7) 0.0021(6) -0.0004(6) -0.0034(6)
    C5 0.0180(8) 0.0172(8) 0.0177(8) -0.0014(6) -0.0022(6) -0.0043(6)
    C6 0.0157(8) 0.0225(8) 0.0144(8) 0.0045(7) -0.0029(6) -0.0021(6)
    C7 0.0125(7) 0.0185(8) 0.0150(8) 0.0015(6) -0.0024(6) -0.0025(6)
    C8 0.0137(7) 0.0185(7) 0.0202(8) -0.0026(6) -0.0021(6) -0.0018(6)
    C9 0.0169(7) 0.0129(7) 0.0196(8) -0.0008(6) 0.0022(6) 0.0011(6)
    C10 0.0157(7) 0.0106(7) 0.0149(7) 0.0023(6) 0.0015(6) 0.0004(6)
    C11 0.0139(7) 0.0139(8) 0.0137(7) 0.0019(6) 0.0041(6) -0.0023(6)
    C12 0.0134(7) 0.0168(7) 0.0187(8) 0.0007(6) -0.0017(7) 0.0000(6)
    C13 0.0207(9) 0.0222(8) 0.0292(9) 0.0024(7) -0.0007(7) -0.0052(7)
    C14 0.0209(8) 0.0245(9) 0.0270(9) 0.0008(7) -0.0075(7) 0.0012(7)
    C15 0.0224(8) 0.0230(8) 0.0237(8) -0.0003(8) -0.0005(7) 0.0029(7)
_geom_special_details
;
 All esds (except the esd in the dihedral angle between two l.s. planes)
 are estimated using the full covariance matrix.  The cell esds are taken
 into account individually in the estimation of esds in distances, angles
 and torsion angles; correlations between esds in cell parameters are only
 used when they are defined by crystal symmetry.  An approximate (isotropic)
 treatment of cell esds is used for estimating esds involving l.s. planes.
;
loop_
    _geom_bond_atom_site_label_1
    _geom_bond_atom_site_label_2
    _geom_bond_site_symmetry_2
    _geom_bond_distance
    _geom_bond_publ_flag
    Cl1 C1 . 1.7411(14) ?
    O1 C7 . 1.3744(15) ?
    O1 C10 . 1.3795(16) ?
    O2 C11 . 1.2398(15) ?
    N1 C11 . 1.3465(17) ?
    N1 N2 . 1.4174(16) ?
    N1 H1A . 0.882(15) ?
    N2 C12 . 1.4999(18) ?
    N2 H2A . 0.922(13) ?
    C1 C2 . 1.3866(19) ?
    C1 C6 . 1.3889(19) ?
    C2 C3 . 1.3861(17) ?
    C2 H2 . 0.9500 ?
    C3 C4 . 1.4029(19) ?
    C3 H3 . 0.9500 ?
    C4 C5 . 1.4009(18) ?
    C4 C7 . 1.4578(19) ?
    C5 C6 . 1.3906(19) ?
    C5 H5 . 0.9500 ?
    C6 H6 . 0.9500 ?
    C7 C8 . 1.360(2) ?
    C8 C9 . 1.4252(19) ?
    C8 H8 . 0.9500 ?
    C9 C10 . 1.3561(18) ?
    C9 H9 . 0.9500 ?
    C10 C11 . 1.4771(19) ?
    C12 C14 . 1.5289(19) ?
    C12 C13 . 1.5296(18) ?
    C12 C15 . 1.5311(18) ?
    C13 H13A . 0.9800 ?
    C13 H13B . 0.9800 ?
    C13 H13C . 0.9800 ?
    C14 H14A . 0.9800 ?
    C14 H14B . 0.9800 ?
    C14 H14C . 0.9800 ?
    C15 H15A . 0.9800 ?
    C15 H15B . 0.9800 ?
    C15 H15C . 0.9800 ?
loop_
    _geom_angle_atom_site_label_1
    _geom_angle_atom_site_label_2
    _geom_angle_atom_site_label_3
    _geom_angle_site_symmetry_1
    _geom_angle_site_symmetry_3
    _geom_angle
    _geom_angle_publ_flag
    C7 O1 C10 . . 106.97(10) ?
    C11 N1 N2 . . 121.66(12) ?
    C11 N1 H1A . . 119.9(10) ?
    N2 N1 H1A . . 114.2(10) ?
    N1 N2 C12 . . 112.24(10) ?
    N1 N2 H2A . . 106.0(9) ?
    C12 N2 H2A . . 106.6(9) ?
    C2 C1 C6 . . 121.36(13) ?
    C2 C1 Cl1 . . 119.06(11) ?
    C6 C1 Cl1 . . 119.58(11) ?
    C3 C2 C1 . . 119.11(13) ?
    C3 C2 H2 . . 120.4 ?
    C1 C2 H2 . . 120.4 ?
    C2 C3 C4 . . 120.97(14) ?
    C2 C3 H3 . . 119.5 ?
    C4 C3 H3 . . 119.5 ?
    C5 C4 C3 . . 118.69(13) ?
    C5 C4 C7 . . 121.77(13) ?
    C3 C4 C7 . . 119.54(13) ?
    C6 C5 C4 . . 120.66(13) ?
    C6 C5 H5 . . 119.7 ?
    C4 C5 H5 . . 119.7 ?
    C1 C6 C5 . . 119.20(13) ?
    C1 C6 H6 . . 120.4 ?
    C5 C6 H6 . . 120.4 ?
    C8 C7 O1 . . 109.33(12) ?
    C8 C7 C4 . . 136.18(13) ?
    O1 C7 C4 . . 114.49(12) ?
    C7 C8 C9 . . 107.33(13) ?
    C7 C8 H8 . . 126.3 ?
    C9 C8 H8 . . 126.3 ?
    C10 C9 C8 . . 106.41(13) ?
    C10 C9 H9 . . 126.8 ?
    C8 C9 H9 . . 126.8 ?
    C9 C10 O1 . . 109.95(12) ?
    C9 C10 C11 . . 133.51(13) ?
    O1 C10 C11 . . 116.41(12) ?
    O2 C11 N1 . . 123.82(13) ?
    O2 C11 C10 . . 121.41(13) ?
    N1 C11 C10 . . 114.74(12) ?
    N2 C12 C14 . . 104.77(11) ?
    N2 C12 C13 . . 112.52(12) ?
    C14 C12 C13 . . 109.88(12) ?
    N2 C12 C15 . . 108.52(11) ?
    C14 C12 C15 . . 110.58(12) ?
    C13 C12 C15 . . 110.44(12) ?
    C12 C13 H13A . . 109.5 ?
    C12 C13 H13B . . 109.5 ?
    H13A C13 H13B . . 109.5 ?
    C12 C13 H13C . . 109.5 ?
    H13A C13 H13C . . 109.5 ?
    H13B C13 H13C . . 109.5 ?
    C12 C14 H14A . . 109.5 ?
    C12 C14 H14B . . 109.5 ?
    H14A C14 H14B . . 109.5 ?
    C12 C14 H14C . . 109.5 ?
    H14A C14 H14C . . 109.5 ?
    H14B C14 H14C . . 109.5 ?
    C12 C15 H15A . . 109.5 ?
    C12 C15 H15B . . 109.5 ?
    H15A C15 H15B . . 109.5 ?
    C12 C15 H15C . . 109.5 ?
    H15A C15 H15C . . 109.5 ?
    H15B C15 H15C . . 109.5 ?
loop_
    _geom_torsion_atom_site_label_1
    _geom_torsion_atom_site_label_2
    _geom_torsion_atom_site_label_3
    _geom_torsion_atom_site_label_4
    _geom_torsion_site_symmetry_1
    _geom_torsion_site_symmetry_2
    _geom_torsion_site_symmetry_3
    _geom_torsion_site_symmetry_4
    _geom_torsion
    _geom_torsion_publ_flag
    C11 N1 N2 C12 . . . . -101.13(14) ?
    C6 C1 C2 C3 . . . . 0.5(2) ?
    Cl1 C1 C2 C3 . . . . -179.57(10) ?
    C1 C2 C3 C4 . . . . 0.0(2) ?
    C2 C3 C4 C5 . . . . -0.3(2) ?
    C2 C3 C4 C7 . . . . 179.88(13) ?
    C3 C4 C5 C6 . . . . 0.2(2) ?
    C7 C4 C5 C6 . . . . 180.00(13) ?
    C2 C1 C6 C5 . . . . -0.6(2) ?
    Cl1 C1 C6 C5 . . . . 179.45(10) ?
    C4 C5 C6 C1 . . . . 0.3(2) ?
    C10 O1 C7 C8 . . . . 0.49(14) ?
    C10 O1 C7 C4 . . . . -179.95(11) ?
    C5 C4 C7 C8 . . . . -15.6(3) ?
    C3 C4 C7 C8 . . . . 164.26(16) ?
    C5 C4 C7 O1 . . . . 165.04(12) ?
    C3 C4 C7 O1 . . . . -15.13(19) ?
    O1 C7 C8 C9 . . . . -0.05(16) ?
    C4 C7 C8 C9 . . . . -179.46(15) ?
    C7 C8 C9 C10 . . . . -0.42(16) ?
    C8 C9 C10 O1 . . . . 0.73(16) ?
    C8 C9 C10 C11 . . . . 176.25(14) ?
    C7 O1 C10 C9 . . . . -0.77(15) ?
    C7 O1 C10 C11 . . . . -177.14(11) ?
    N2 N1 C11 O2 . . . . 5.2(2) ?
    N2 N1 C11 C10 . . . . -176.72(11) ?
    C9 C10 C11 O2 . . . . 1.9(2) ?
    O1 C10 C11 O2 . . . . 177.18(12) ?
    C9 C10 C11 N1 . . . . -176.21(15) ?
    O1 C10 C11 N1 . . . . -0.92(17) ?
    N1 N2 C12 C14 . . . . -176.55(11) ?
    N1 N2 C12 C13 . . . . 64.11(15) ?
    N1 N2 C12 C15 . . . . -58.41(14) ?
loop_
    _geom_hbond_atom_site_label_D
    _geom_hbond_atom_site_label_H
    _geom_hbond_atom_site_label_A
    _geom_hbond_site_symmetry_A
    _geom_hbond_distance_DH
    _geom_hbond_distance_HA
    _geom_hbond_distance_DA
    _geom_hbond_angle_DHA
    N1 H1A O2 3_746 0.882(15) 2.026(16) 2.8744(15) 160.9(14)
data_global
_journal_date_recd_electronic     2007-12-26
_journal_date_accepted     2008-01-31
_journal_name_full     'Acta Crystallographica, Section E'
_journal_year     2008
_journal_volume     64
_journal_issue      3
_journal_page_first     o561
_journal_page_last     o561
_journal_paper_category     QO
_journal_coeditor_code     CV2380
_publ_contact_author_name     'Yun Ling'
_publ_contact_author_address
;
Department of Applied Chemistry, College of Science, China Agricultural
 University, Key Laboratory of Pesticide Chemistry and Application Technology,
 Ministry of Agiculture, Beijing 100094, People's Republic of China
;
_publ_contact_author_email     lyun@cau.edu.cn
_publ_contact_author_fax     '86-10-62732223'
_publ_contact_author_phone     '86-10-62732223'
_publ_section_title
;
<i>N</i>'-<i>tert</i>-Butyl-5-(4-chlorophenyl)furan-2-carbohydrazide
;
loop_
    _publ_author_name
    _publ_author_footnote
    _publ_author_address
    'Li, Xi-Chen' .
;
Department of Applied Chemistry
College of Science
China Agricultural University
Key Laboratory of Pesticide Chemistry and Application Technology
Ministry of Agriculture
Beijing 100094
People's Republic of China
;
    'Li, Ying' .
;
Department of Applied Chemistry
College of Science
China Agricultural University
Key Laboratory of Pesticide Chemistry and Application Technology
Ministry of Agriculture
Beijing 100094
People's Republic of China
;
    'Cui, Zi-Ning' .
;
Department of Applied Chemistry
College of Science
China Agricultural University
Key Laboratory of Pesticide Chemistry and Application Technology
Ministry of Agriculture
Beijing 100094
People's Republic of China
;
    'Yang, Xin-Ling' .
;
Department of Applied Chemistry
College of Science
China Agricultural University
Key Laboratory of Pesticide Chemistry and Application Technology
Ministry of Agriculture
Beijing 100094
People's Republic of China
;
    'Ling, Yun' .
;
Department of Applied Chemistry
College of Science
China Agricultural University
Key Laboratory of Pesticide Chemistry and Application Technology
Ministry of Agriculture
Beijing 100094
People's Republic of China
;
