# Supplementary material for: N′-tert-Butyl-5-(4-chloro­phen­yl)furan-2-carbohydrazide
Source: Acta Crystallogr Sect E Struct Rep Online. 2008 Feb 6;64(Pt 3):o561. doi: 10.1107/S1600536808003486 (PMC2960804; doi:10.1107/S1600536808003486)
Supplement: Supplementary file 2 [file e-64-0o561-Isup2.hkl]

# 
# h,k,l, Fc-squared, Fo-squared, sigma(Fo-squared) and status flag 
# 
data_I
_shelx_title '  _R70604b' 
_shelx_refln_list_code          4 
_shelx_F_calc_maximum      113.43 
_exptl_crystal_F_000       616.00 
_reflns_d_resolution_high  0.7599 
 
loop_ 
 _symmetry_equiv_pos_as_xyz 
 'x, y, z' 
 'x+1/2, -y+1/2, -z' 
 '-x, y+1/2, -z+1/2' 
 '-x+1/2, -y, z+1/2' 
 
_cell_length_a     9.3770 
_cell_length_b     9.7861 
_cell_length_c    16.0119 
_cell_angle_alpha  90.000 
_cell_angle_beta   90.000 
_cell_angle_gamma  90.000 
 
_shelx_F_squared_multiplier     1.000 
 
loop_ 
 _refln_index_h 
 _refln_index_k 
 _refln_index_l 
 _refln_F_squared_calc 
 _refln_F_squared_meas 
 _refln_F_squared_sigma 
 _refln_observed_status 
   2   0   0     6606.53     6240.22     80.63 o 
   4   0   0     1179.40     1122.37     18.82 o 
   6   0   0     2530.02     2601.62     65.84 o 
   8   0   0       32.16       32.77     15.01 o 
  10   0   0        1.10        5.99      6.82 o 
  12   0   0      499.37      505.35     41.61 o 
   1   1   0     2487.93     2388.96     17.10 o 
   2   1   0     8336.76     7892.77     57.02 o 
   3   1   0     1108.38     1122.81     11.94 o 
   4   1   0      998.37      936.30     12.75 o 
   5   1   0       44.84       38.40      8.20 o 
   6   1   0      569.47      604.43     15.66 o 
   7   1   0        4.87        7.25      2.98 o 
   8   1   0     1220.74     1267.52     29.61 o 
   9   1   0        3.91        3.16      5.54 o 
  10   1   0        7.35        7.91      6.20 o 
  11   1   0       12.07        9.82      5.14 o 
  12   1   0      144.81      114.16     43.96 o 
   0   2   0    10583.45     9088.34     99.63 o 
   1   2   0     1855.29     1740.28     26.07 o 
   2   2   0     2095.23     2147.04     53.04 o 
   3   2   0      624.31      593.90      8.29 o 
   4   2   0     1273.60     1301.91     20.89 o 
   5   2   0      740.19      730.69     15.25 o 
   6   2   0      188.03      181.77      7.61 o 
   7   2   0      361.74      355.75     13.86 o 
   8   2   0      558.87      545.18     16.69 o 
   9   2   0       13.30       15.53      6.63 o 
  10   2   0       25.58       27.93     11.61 o 
  11   2   0       16.85       18.85      9.86 o 
  12   2   0        7.30        8.99      7.94 o 
   1   3   0     1818.66     1871.51     32.18 o 
   2   3   0       59.47       61.96      3.00 o 
   3   3   0      918.73      974.66     21.00 o 
   4   3   0       87.65      107.20      4.19 o 
   5   3   0      975.06      969.57     19.57 o 
   6   3   0       98.89      102.66      6.74 o 
   7   3   0      465.33      465.18     15.21 o 
   8   3   0      422.07      419.43     16.61 o 
   9   3   0        9.60        9.19      4.06 o 
  10   3   0       62.19       60.86     26.59 o 
  11   3   0        0.09        3.53      5.68 o 
  12   3   0        4.67        3.44      8.84 o 
   0   4   0      270.69      271.75      6.21 o 
   1   4   0       35.64       34.14      1.88 o 
   2   4   0      580.15      595.99      8.98 o 
   3   4   0      690.46      605.77     12.79 o 
   4   4   0       11.05       28.27      5.88 o 
   5   4   0       18.06       26.42      3.77 o 
   6   4   0      181.09      197.86      9.18 o 
   7   4   0      266.18      283.30     12.76 o 
   8   4   0        1.46        5.92      4.42 o 
   9   4   0      645.90      677.97     21.69 o 
  10   4   0       49.11       37.82     12.51 o 
  11   4   0      267.69      261.41     15.43 o 
   1   5   0        2.78        4.81      1.55 o 
   2   5   0     1254.62     1277.78     22.03 o 
   3   5   0        0.98        0.71      1.78 o 
   4   5   0       92.53       81.71      5.16 o 
   5   5   0      348.62      351.65     12.09 o 
   6   5   0        7.04        8.62      4.04 o 
   7   5   0       76.89       80.25     11.64 o 
   8   5   0        0.06        0.67      4.43 o 
   9   5   0      153.43      153.63     16.46 o 
  10   5   0        3.87        2.02      4.24 o 
  11   5   0       19.67       23.29     19.49 o 
   0   6   0      764.49      761.30     20.37 o 
   1   6   0       35.39       33.57      4.49 o 
   2   6   0       56.33       51.42      4.24 o 
   3   6   0        0.18        2.21      1.93 o 
   4   6   0      200.73      197.41     10.76 o 
   5   6   0       21.41       14.02      6.91 o 
   6   6   0     3116.02     3118.24     72.19 o 
   7   6   0        8.19        5.45      3.26 o 
   8   6   0       66.40       54.56     19.43 o 
   9   6   0        0.35        6.79      3.94 o 
  10   6   0        9.27        7.76      7.23 o 
   1   7   0     1379.86     1389.53     31.62 o 
   2   7   0     1265.32     1239.45     29.57 o 
   3   7   0      348.61      347.45     13.45 o 
   4   7   0      677.38      668.65     20.71 o 
   5   7   0        5.44        3.69      3.70 o 
   6   7   0        0.41        4.19      5.66 o 
   7   7   0      229.90      191.24     12.18 o 
   8   7   0        0.94        4.78      5.91 o 
   9   7   0       49.79       32.94     12.95 o 
  10   7   0      169.21      164.80     13.11 o 
   0   8   0      916.58      917.00     36.76 o 
   1   8   0     1792.17     1728.76     41.97 o 
   2   8   0      756.61      701.52     21.98 o 
   3   8   0      208.16      199.98     11.62 o 
   4   8   0      384.60      396.74     20.90 o 
   5   8   0       14.99       15.47     10.06 o 
   6   8   0        4.92        7.46      6.99 o 
   7   8   0     1274.76     1279.67     37.89 o 
   8   8   0        3.91        6.43      7.28 o 
   9   8   0      110.60       91.89     46.71 o 
   1   9   0     1447.30     1460.21     40.40 o 
   2   9   0     1832.10     1865.30     37.04 o 
   3   9   0        4.94        2.82      4.70 o 
   4   9   0      353.33      349.83     17.25 o 
   5   9   0      371.33      398.31     19.37 o 
   6   9   0       13.80        9.58      7.85 o 
   7   9   0      256.90      269.64     17.81 o 
   8   9   0       63.64       65.67     38.77 o 
   0  10   0      112.78      126.39     19.88 o 
   1  10   0        0.72        2.11      5.45 o 
   2  10   0       55.68       50.53     16.61 o 
   3  10   0      542.52      549.04     21.16 o 
   4  10   0       22.95       22.59     16.57 o 
   5  10   0       45.04       36.15     15.19 o 
   6  10   0        0.28        2.40      7.83 o 
   7  10   0        9.04        3.51      7.26 o 
   1  11   0      840.71      846.51     24.05 o 
   2  11   0       10.18        4.69      5.54 o 
   3  11   0       23.21       24.14     13.34 o 
   4  11   0        9.54       10.35      8.17 o 
   5  11   0      145.45      161.97     16.82 o 
   6  11   0        4.91        3.17      7.16 o 
   0  12   0      648.91      739.14     34.35 o 
   1  12   0       91.60      111.53     18.29 o 
   2  12   0      373.56      347.82     19.92 o 
   3  12   0       41.15       46.45     24.63 o 
   4  12   0       19.15       21.66     15.74 o 
   1   0   1     5138.31     4831.94    135.17 o 
   2   0   1      526.30      493.58      6.21 o 
   3   0   1        8.15       12.61      3.95 o 
   4   0   1        2.69       11.86      3.63 o 
   5   0   1      579.56      578.15     10.88 o 
   6   0   1      579.92      541.67     13.86 o 
   7   0   1        6.19        6.83      3.84 o 
   8   0   1      104.80       98.58      9.05 o 
   9   0   1      468.45      458.11     21.34 o 
  10   0   1      365.72      388.29     16.78 o 
  11   0   1      286.22      283.88     16.39 o 
  12   0   1      173.40      181.84     16.00 o 
 -12   1   1      150.94      136.64     17.61 o 
 -11   1   1       63.44       58.83     19.79 o 
 -10   1   1       31.68       34.19     13.27 o 
  -9   1   1      776.72      782.97     30.84 o 
  -8   1   1     1488.92     1501.37     32.85 o 
  -7   1   1      453.94      444.56     14.80 o 
  -6   1   1     1191.64     1210.26     25.28 o 
  -5   1   1      844.10      850.63     16.93 o 
  -4   1   1      545.07      552.72      8.69 o 
  -3   1   1     2217.79     2164.91     28.94 o 
  -2   1   1      143.27      134.39      3.98 o 
  -1   1   1       91.11       83.40      2.35 o 
   0   1   1       35.95       31.60      1.05 o 
   1   1   1      101.87       98.47      2.23 o 
   2   1   1      156.02      154.48      3.48 o 
   3   1   1     2241.24     2199.60     23.20 o 
   4   1   1      537.91      551.76     10.31 o 
   5   1   1      856.39      879.16     17.10 o 
   6   1   1     1195.89     1227.83     26.37 o 
   7   1   1      434.81      431.50     12.53 o 
   8   1   1     1479.44     1532.27     33.91 o 
   9   1   1      768.18      777.51     35.08 o 
  10   1   1       29.19       24.26      9.01 o 
  11   1   1       68.05       58.05     16.28 o 
  12   1   1      156.85      178.47     15.81 o 
 -12   2   1       80.26       61.63     31.41 o 
 -11   2   1      126.45      122.90     15.20 o 
 -10   2   1      297.39      300.99     15.18 o 
  -9   2   1      168.93      153.34     10.88 o 
  -8   2   1      449.97      440.09     15.14 o 
  -7   2   1       77.93       88.32     10.08 o 
  -6   2   1     1179.88     1236.25     24.50 o 
  -5   2   1      151.05      141.50      5.25 o 
  -4   2   1      975.01     1006.80     13.28 o 
  -3   2   1     3598.37     3677.61     98.43 o 
  -2   2   1       22.30       23.40      3.18 o 
  -1   2   1       91.56       94.08      2.59 o 
   0   2   1     6637.23     6122.02    122.57 o 
   1   2   1       90.60       94.17      2.35 o 
   2   2   1       22.77       19.58      1.31 o 
   3   2   1     3597.08     3634.62     33.17 o 
   4   2   1      955.51      974.21     13.76 o 
   5   2   1      137.42      129.25      5.52 o 
   6   2   1     1167.07     1205.44     28.15 o 
   7   2   1       86.08       86.94     19.71 o 
   8   2   1      458.31      447.19     15.44 o 
   9   2   1      161.62      151.61     14.03 o 
  10   2   1      293.30      316.85     18.35 o 
  11   2   1      126.41      142.19     15.88 o 
  12   2   1       81.71       71.79     32.35 o 
 -11   3   1      169.45      183.26     19.71 o 
 -10   3   1       50.25       56.92     19.63 o 
  -9   3   1      413.34      411.35     15.80 o 
  -8   3   1      295.62      274.90     12.67 o 
  -7   3   1        3.79        5.36      3.16 o 
  -6   3   1       54.09       47.13     11.71 o 
  -5   3   1      762.10      769.89     19.00 o 
  -4   3   1      209.46      220.87      7.37 o 
  -3   3   1     1791.92     1768.85     34.67 o 
  -2   3   1      413.58      415.78      6.70 o 
  -1   3   1      752.46      747.65      9.41 o 
   0   3   1      424.27      415.47      6.73 o 
   1   3   1      728.97      722.93      8.69 o 
   2   3   1      399.75      409.09      6.32 o 
   3   3   1     1795.33     1788.77     28.14 o 
   4   3   1      194.28      206.91      4.77 o 
   5   3   1      740.57      749.53     14.00 o 
   6   3   1       51.34       48.25      6.11 o 
   7   3   1        3.26        1.87      3.87 o 
   8   3   1      298.63      296.68     13.04 o 
   9   3   1      393.77      374.27     14.57 o 
  10   3   1       49.19       54.57     24.30 o 
  11   3   1      170.50      168.95     14.79 o 
 -11   4   1      307.74      330.59     19.31 o 
 -10   4   1       23.75       17.63      7.89 o 
  -9   4   1       49.33       45.21     14.51 o 
  -8   4   1      520.95      518.74     18.75 o 
  -7   4   1       81.44       85.06     12.99 o 
  -6   4   1      131.74      127.08      7.71 o 
  -5   4   1      160.46      162.44      6.98 o 
  -4   4   1      379.97      390.84      9.80 o 
  -3   4   1       87.74       91.99      4.07 o 
  -2   4   1      377.84      371.82      7.27 o 
  -1   4   1      365.92      350.94      6.46 o 
   0   4   1       19.00       20.16      1.25 o 
   1   4   1      338.49      318.34      5.80 o 
   2   4   1      366.13      363.10      6.44 o 
   3   4   1       87.21       91.79      3.60 o 
   4   4   1      383.72      406.41      9.86 o 
   5   4   1      158.58      151.72      7.36 o 
   6   4   1      135.25      129.44      7.58 o 
   7   4   1       89.12       84.75      8.06 o 
   8   4   1      525.15      529.99     22.53 o 
   9   4   1       51.62       52.94     14.70 o 
  10   4   1       25.34       23.89     11.09 o 
  11   4   1      311.49      333.10     23.74 o 
 -11   5   1        5.44        6.08      7.70 o 
 -10   5   1      293.98      310.70     15.76 o 
  -9   5   1      118.80      121.04     13.24 o 
  -8   5   1       70.28       52.01     16.02 o 
  -7   5   1      545.16      547.13     18.43 o 
  -6   5   1       60.18       61.20     16.69 o 
  -5   5   1      165.83      169.41     10.38 o 
  -4   5   1        6.07        3.98      2.89 o 
  -3   5   1     1278.24     1290.95     22.83 o 
  -2   5   1      888.46      926.14     16.97 o 
  -1   5   1     2408.76     2473.32     35.47 o 
   0   5   1      798.77      829.50     12.76 o 
   1   5   1     2402.80     2488.55     25.43 o 
   2   5   1      915.04      963.73     17.24 o 
   3   5   1     1297.21     1298.48     22.75 o 
   4   5   1        6.27        4.07      2.20 o 
   5   5   1      165.89      165.27      8.32 o 
   6   5   1       58.54       64.55     15.75 o 
   7   5   1      537.77      519.33     17.95 o 
   8   5   1       68.11       59.18     16.65 o 
   9   5   1      110.23      104.26     35.41 o 
  10   5   1      295.19      304.64     19.15 o 
  11   5   1        4.31        1.46      8.10 o 
 -10   6   1      127.32      121.36     18.78 o 
  -9   6   1      129.73      117.79     14.12 o 
  -8   6   1      330.31      313.63     16.97 o 
  -7   6   1      639.29      577.68     25.98 o 
  -6   6   1      471.24      440.84     16.85 o 
  -5   6   1      337.35      327.68     14.24 o 
  -4   6   1     1077.32     1088.31     26.29 o 
  -3   6   1        8.65       13.75      4.30 o 
  -2   6   1       32.27       31.46      3.34 o 
  -1   6   1     1032.93     1105.94     22.25 o 
   0   6   1      328.45      311.03      8.91 o 
   1   6   1     1026.88     1072.36     24.73 o 
   2   6   1       29.21       26.53      3.51 o 
   3   6   1        6.74       10.54      3.21 o 
   4   6   1     1084.39     1116.57     30.47 o 
   5   6   1      337.14      316.89     13.57 o 
   6   6   1      475.54      463.76     18.30 o 
   7   6   1      651.68      614.55     25.65 o 
   8   6   1      341.92      355.73     17.11 o 
   9   6   1      132.99      112.73     11.64 o 
  10   6   1      124.88      127.46     13.11 o 
 -10   7   1       57.60       48.40     21.60 o 
  -9   7   1      258.05      271.14     15.63 o 
  -8   7   1      253.93      257.75     16.65 o 
  -7   7   1      286.01      278.43     15.97 o 
  -6   7   1      412.25      391.51     18.41 o 
  -5   7   1      192.14      185.79     10.99 o 
  -4   7   1       55.84       52.20     16.56 o 
  -3   7   1       47.31       55.79     11.20 o 
  -2   7   1      298.41      295.01     12.58 o 
  -1   7   1      845.14      786.20     20.96 o 
   0   7   1      446.25      459.43     16.09 o 
   1   7   1      835.54      811.86     23.00 o 
   2   7   1      295.29      283.44     12.05 o 
   3   7   1       46.66       51.09     14.01 o 
   4   7   1       60.21       57.44      8.04 o 
   5   7   1      194.96      190.53     11.32 o 
   6   7   1      425.71      424.62     19.34 o 
   7   7   1      296.71      288.36     14.65 o 
   8   7   1      246.30      260.16     15.20 o 
   9   7   1      257.99      266.90     17.09 o 
  10   7   1       58.62       39.56     19.42 o 
  -9   8   1       86.25       68.05     36.16 o 
  -8   8   1      205.91      181.38     14.52 o 
  -7   8   1        4.49        9.83      6.21 o 
  -6   8   1       89.55       93.07     36.37 o 
  -5   8   1       43.03       43.14     17.48 o 
  -4   8   1      384.06      368.03     19.08 o 
  -3   8   1      215.50      195.21     10.34 o 
  -2   8   1      822.16      795.50     22.51 o 
  -1   8   1      508.69      501.90     18.84 o 
   0   8   1       74.73       84.53     12.07 o 
   1   8   1      506.82      511.77     18.38 o 
   2   8   1      839.39      846.16     23.18 o 
   3   8   1      206.98      200.85     12.61 o 
   4   8   1      376.49      354.69     18.68 o 
   5   8   1       44.44       38.15     14.72 o 
   6   8   1       87.93       86.83     35.45 o 
   7   8   1        5.02        4.37      4.84 o 
   8   8   1      217.12      190.45     14.88 o 
   9   8   1       89.42       88.27     33.56 o 
  -8   9   1       45.02       42.67     19.89 o 
  -7   9   1        0.52        3.99      5.69 o 
  -6   9   1       26.10       26.17     10.08 o 
  -5   9   1      337.08      341.11     19.88 o 
  -4   9   1      128.22      135.91     14.30 o 
  -3   9   1        0.61        1.73      5.08 o 
  -2   9   1      300.46      303.30     15.36 o 
  -1   9   1      394.64      383.14     16.50 o 
   0   9   1      112.29      110.12     19.22 o 
   1   9   1      407.85      381.37     16.03 o 
   2   9   1      314.47      325.16     17.62 o 
   3   9   1        0.28        2.98      4.96 o 
   4   9   1      132.33      126.85     11.81 o 
   5   9   1      349.71      324.11     17.08 o 
   6   9   1       29.21       21.09     13.02 o 
   7   9   1        0.86        8.36     11.18 o 
   8   9   1       42.08       49.18     24.06 o 
  -7  10   1      276.83      289.00     18.84 o 
  -6  10   1        4.43        9.45      8.16 o 
  -5  10   1      143.44      163.71     20.89 o 
  -4  10   1      167.25      177.58     15.31 o 
  -3  10   1        6.63        6.81      8.36 o 
  -2  10   1      521.12      528.59     20.17 o 
  -1  10   1      120.27      127.12      9.79 o 
   0  10   1       17.88       14.20      7.40 o 
   1  10   1      130.10      131.64     10.47 o 
   2  10   1      513.95      518.28     22.90 o 
   3  10   1        6.65       12.72      7.14 o 
   4  10   1      167.73      175.32     14.33 o 
   5  10   1      142.68      165.37     16.50 o 
   6  10   1        3.28        5.60      6.97 o 
   7  10   1      275.22      284.32     17.99 o 
  -6  11   1        0.62        1.83      7.44 o 
  -5  11   1        3.86        6.71      8.90 o 
  -4  11   1      110.92      126.65     20.23 o 
  -3  11   1       42.86       35.93     17.67 o 
  -2  11   1       83.81       67.63     34.50 o 
  -1  11   1       50.86       40.67     15.97 o 
   0  11   1        1.77        2.96      5.09 o 
   1  11   1       52.18       38.42     19.57 o 
   2  11   1       82.70       93.13     15.69 o 
   3  11   1       39.04       29.17     13.13 o 
   4  11   1      112.62      109.86     38.72 o 
   5  11   1        2.95        6.42      6.86 o 
   6  11   1        0.86        5.64      8.73 o 
  -4  12   1      166.79      178.50     24.29 o 
  -3  12   1       65.50       56.51     28.40 o 
  -2  12   1       91.24       98.80     24.91 o 
  -1  12   1       81.43       72.89     35.63 o 
   0  12   1        4.58        7.05      6.77 o 
   1  12   1       82.13       94.38     18.70 o 
   2  12   1       88.75       93.14     18.03 o 
   3  12   1       65.45       49.55     32.79 o 
   4  12   1      169.95      180.72     21.07 o 
   0   0   2      947.82      868.09     19.43 o 
   1   0   2      779.36      742.34      6.93 o 
   2   0   2     7933.44     7286.15    105.93 o 
   3   0   2      332.95      330.79      5.83 o 
   4   0   2      155.75      135.47      4.72 o 
   5   0   2     1437.98     1456.27     25.28 o 
   6   0   2      437.91      447.67     12.08 o 
   7   0   2     1015.62     1083.92     23.45 o 
   8   0   2      172.84      175.76      9.41 o 
   9   0   2      332.06      350.26     17.77 o 
  10   0   2        1.49        8.44      6.96 o 
  11   0   2      161.51      175.41     19.92 o 
  12   0   2       19.73       18.52     10.26 o 
 -12   1   2       56.73       48.06     24.64 o 
 -11   1   2      462.89      469.11     19.35 o 
 -10   1   2      178.88      197.72     15.59 o 
  -9   1   2      514.49      518.57     20.29 o 
  -8   1   2      342.26      321.24     12.96 o 
  -7   1   2      381.15      381.15     13.27 o 
  -6   1   2      576.12      567.84     14.12 o 
  -5   1   2     2139.78     2220.80     35.96 o 
  -4   1   2      202.82      204.74      4.84 o 
  -3   1   2     3789.21     3694.71     30.12 o 
  -2   1   2      536.75      527.81      8.47 o 
  -1   1   2     2505.59     2465.41     77.69 o 
   0   1   2       64.93       61.77      1.68 o 
   1   1   2     2459.18     2384.59     24.57 o 
   2   1   2      523.20      504.60      6.70 o 
   3   1   2     3804.24     3671.27     53.86 o 
   4   1   2      212.42      207.84      6.09 o 
   5   1   2     2147.31     2284.02     39.78 o 
   6   1   2      564.08      554.24     14.25 o 
   7   1   2      391.10      393.11     12.11 o 
   8   1   2      332.27      326.66     16.64 o 
   9   1   2      508.32      572.93     29.06 o 
  10   1   2      181.43      172.55     12.18 o 
  11   1   2      466.11      476.40     19.06 o 
  12   1   2       54.72       47.23     16.01 o 
 -12   2   2       29.39       20.70     10.67 o 
 -11   2   2       79.89       77.83     31.18 o 
 -10   2   2      221.81      218.82     16.05 o 
  -9   2   2      364.92      364.95     14.22 o 
  -8   2   2      445.32      452.78     15.57 o 
  -7   2   2      277.23      288.77     12.25 o 
  -6   2   2      441.43      429.26     13.08 o 
  -5   2   2      140.68      136.44      4.84 o 
  -4   2   2     2196.40     2406.51     42.66 o 
  -3   2   2     1540.45     1539.00     19.00 o 
  -2   2   2      900.72      852.21     10.98 o 
  -1   2   2      180.36      181.35      4.48 o 
   0   2   2     3866.60     3535.01     58.93 o 
   1   2   2      194.47      198.30      3.71 o 
   2   2   2      900.57      851.27      8.04 o 
   3   2   2     1549.59     1572.27     24.15 o 
   4   2   2     2134.00     2235.31     24.12 o 
   5   2   2      134.52      125.23      5.25 o 
   6   2   2      447.46      448.50     13.50 o 
   7   2   2      279.84      278.46      9.80 o 
   8   2   2      456.86      443.04     17.91 o 
   9   2   2      362.84      362.68     18.18 o 
  10   2   2      219.84      228.13     16.38 o 
  11   2   2       76.35       50.92     19.60 o 
  12   2   2       27.92       20.23     11.68 o 
 -11   3   2      136.43      139.17     15.73 o 
 -10   3   2      240.95      239.54     13.11 o 
  -9   3   2      106.38      100.23     12.26 o 
  -8   3   2      159.26      153.47     10.26 o 
  -7   3   2       26.65       23.32      6.97 o 
  -6   3   2      188.99      187.55      9.21 o 
  -5   3   2      642.10      675.44     18.60 o 
  -4   3   2      704.44      732.27     14.13 o 
  -3   3   2       31.73       35.94      3.26 o 
  -2   3   2     1985.37     1937.55     18.57 o 
  -1   3   2      903.03      892.32     12.00 o 
   0   3   2     2944.34     2699.14     31.54 o 
   1   3   2      923.19      924.48     12.41 o 
   2   3   2     2028.11     1960.46     17.01 o 
   3   3   2       29.82       36.17      2.04 o 
   4   3   2      689.64      716.39     11.81 o 
   5   3   2      649.59      682.79     16.62 o 
   6   3   2      181.10      176.60      6.92 o 
   7   3   2       29.24       21.69      7.15 o 
   8   3   2      147.15      137.02      9.13 o 
   9   3   2      109.97      117.16     15.01 o 
  10   3   2      242.87      236.91     15.26 o 
  11   3   2      136.00      136.39     11.71 o 
 -11   4   2       89.73       68.73     22.95 o 
 -10   4   2      155.92      153.64     11.96 o 
  -9   4   2      223.55      210.85     11.34 o 
  -8   4   2      665.53      692.46     22.24 o 
  -7   4   2      137.02      134.31      8.99 o 
  -6   4   2       36.69       37.29     11.01 o 
  -5   4   2      105.54      108.34      5.49 o 
  -4   4   2     1227.65     1234.79     22.51 o 
  -3   4   2      602.46      640.21     10.71 o 
  -2   4   2     4364.22     4499.44     67.27 o 
  -1   4   2      791.31      782.19     12.18 o 
   0   4   2     2965.42     3147.10     28.55 o 
   1   4   2      782.24      770.60     10.59 o 
   2   4   2     4368.45     4445.69     40.06 o 
   3   4   2      602.65      651.52      9.99 o 
   4   4   2     1245.66     1253.58     22.08 o 
   5   4   2      108.12      105.44      6.18 o 
   6   4   2       37.02       35.77      9.43 o 
   7   4   2      136.16      144.31     10.29 o 
   8   4   2      689.36      694.81     27.31 o 
   9   4   2      226.55      219.52     12.88 o 
  10   4   2      166.33      155.02     13.43 o 
  11   4   2       90.28       71.27     28.16 o 
 -11   5   2       10.33        4.24      6.44 o 
 -10   5   2      182.17      174.81     12.88 o 
  -9   5   2      146.92      145.45     10.04 o 
  -8   5   2       64.22       58.86     16.92 o 
  -7   5   2      125.73      128.56      9.87 o 
  -6   5   2      297.41      304.70     13.75 o 
  -5   5   2      278.14      273.79      9.26 o 
  -4   5   2      363.96      378.33     30.16 o 
  -3   5   2      711.75      718.57     14.74 o 
  -2   5   2      351.69      364.74      9.78 o 
  -1   5   2      273.11      262.42      6.81 o 
   0   5   2     5824.38     6228.69    102.97 o 
   1   5   2      268.97      257.01      5.88 o 
   2   5   2      364.01      373.06      8.91 o 
   3   5   2      715.16      723.61     14.24 o 
   4   5   2      366.38      368.03     29.55 o 
   5   5   2      267.97      266.29     10.29 o 
   6   5   2      287.13      296.80     11.76 o 
   7   5   2      121.75      118.35      8.82 o 
   8   5   2       58.66       48.87     14.24 o 
   9   5   2      143.44      145.20     19.24 o 
  10   5   2      178.44      181.66     14.94 o 
  11   5   2        8.79        5.97      8.44 o 
 -10   6   2        9.41        7.86      6.39 o 
  -9   6   2       15.86       12.18      9.49 o 
  -8   6   2     1098.35     1110.21     35.82 o 
  -7   6   2      393.13      385.61     18.68 o 
  -6   6   2      354.31      325.49     16.39 o 
  -5   6   2       71.88       84.43      6.21 o 
  -4   6   2      266.00      275.72      9.33 o 
  -3   6   2      620.87      643.11     19.16 o 
  -2   6   2     1337.70     1343.52     29.53 o 
  -1   6   2      942.39      942.79     21.90 o 
   0   6   2      521.46      512.01     14.59 o 
   1   6   2      954.93      930.32     21.74 o 
   2   6   2     1351.11     1374.15     27.22 o 
   3   6   2      617.70      621.14     15.02 o 
   4   6   2      257.45      251.29     11.26 o 
   5   6   2       80.68       82.70      8.15 o 
   6   6   2      351.42      344.51     16.37 o 
   7   6   2      406.37      425.54     19.79 o 
   8   6   2     1111.90     1072.59     28.61 o 
   9   6   2       17.13       20.31     14.15 o 
  10   6   2        8.90        6.25      9.89 o 
 -10   7   2       10.56        7.22      9.37 o 
  -9   7   2      289.96      304.59     16.59 o 
  -8   7   2      174.79      163.93     12.19 o 
  -7   7   2      544.12      538.40     21.25 o 
  -6   7   2      142.61      163.19     13.03 o 
  -5   7   2     1010.50      950.40     29.22 o 
  -4   7   2       35.39       36.14     14.06 o 
  -3   7   2      703.71      725.23     22.09 o 
  -2   7   2      147.67      149.91     12.74 o 
  -1   7   2      412.30      397.99     14.01 o 
   0   7   2      310.08      341.29     12.98 o 
   1   7   2      400.92      402.41     14.25 o 
   2   7   2      148.53      144.37      7.02 o 
   3   7   2      713.48      723.43     21.74 o 
   4   7   2       35.23       35.72     12.11 o 
   5   7   2     1035.12      994.64     30.39 o 
   6   7   2      142.32      166.24     12.19 o 
   7   7   2      533.15      507.25     19.97 o 
   8   7   2      174.10      155.50     11.71 o 
   9   7   2      290.30      308.75     15.82 o 
  10   7   2        9.55        6.14      8.73 o 
  -9   8   2       72.94       69.80     30.89 o 
  -8   8   2       10.33        5.95      5.52 o 
  -7   8   2      520.33      535.01     24.81 o 
  -6   8   2      249.07      238.72     16.43 o 
  -5   8   2      408.75      385.96     18.92 o 
  -4   8   2      385.55      372.38     18.87 o 
  -3   8   2       71.72       73.73     11.80 o 
  -2   8   2       33.88       39.19     13.06 o 
  -1   8   2      567.81      558.89     18.83 o 
   0   8   2      892.69      871.74     25.16 o 
   1   8   2      591.50      607.96     20.39 o 
   2   8   2       37.60       31.14      9.38 o 
   3   8   2       69.43       82.80     13.70 o 
   4   8   2      375.81      373.46     18.83 o 
   5   8   2      394.14      385.83     17.65 o 
   6   8   2      241.48      232.04     20.26 o 
   7   8   2      532.42      536.12     27.85 o 
   8   8   2        9.31        5.44      9.76 o 
   9   8   2       73.27       77.99     53.64 o 
  -8   9   2       72.86       68.33     37.21 o 
  -7   9   2       56.87       48.10     19.57 o 
  -6   9   2      206.66      204.59     15.00 o 
  -5   9   2        0.17        2.16      4.99 o 
  -4   9   2       25.94       31.79     14.26 o 
  -3   9   2      223.97      219.90     11.47 o 
  -2   9   2        8.29        7.51      5.16 o 
  -1   9   2      151.37      152.85     10.07 o 
   0   9   2      124.94      114.50      9.50 o 
   1   9   2      144.12      158.46     11.16 o 
   2   9   2        6.66        6.97      7.25 o 
   3   9   2      236.78      225.05     15.07 o 
   4   9   2       24.30       24.28      9.89 o 
   5   9   2        0.22        2.46      4.85 o 
   6   9   2      212.39      226.66     15.93 o 
   7   9   2       56.22       50.37     21.84 o 
   8   9   2       75.62       65.21     51.83 o 
  -7  10   2       67.08       58.93     39.42 o 
  -6  10   2       31.83       35.20     16.10 o 
  -5  10   2      128.25      146.16     20.25 o 
  -4  10   2      365.93      358.92     19.78 o 
  -3  10   2      174.64      147.75     13.23 o 
  -2  10   2       30.43       31.53      9.68 o 
  -1  10   2       36.87       37.20     12.56 o 
   0  10   2       17.88       16.52      7.87 o 
   1  10   2       34.74       38.29     12.99 o 
   2  10   2       33.44       29.64     14.94 o 
   3  10   2      174.07      141.02     13.99 o 
   4  10   2      357.84      339.93     19.87 o 
   5  10   2      128.79      141.18     18.82 o 
   6  10   2       30.51       27.51     16.28 o 
   7  10   2       67.58       59.73     24.90 o 
  -6  11   2      216.26      184.37     26.59 o 
  -5  11   2       87.97       87.88     18.26 o 
  -4  11   2       56.26       42.81     18.62 o 
  -3  11   2      158.35      160.32     13.65 o 
  -2  11   2       40.81       43.47     19.35 o 
  -1  11   2       57.57       56.58     21.20 o 
   0  11   2       28.80       28.39     13.05 o 
   1  11   2       60.56       64.60     24.74 o 
   2  11   2       37.16       30.84     15.54 o 
   3  11   2      159.35      161.09     15.47 o 
   4  11   2       55.52       42.11     19.53 o 
   5  11   2       87.84       82.99     22.24 o 
   6  11   2      219.41      210.90     17.29 o 
  -4  12   2      179.82      158.49     24.21 o 
  -3  12   2       56.27       41.90     22.99 o 
  -2  12   2       88.57       93.25     14.98 o 
  -1  12   2       69.08       80.84     27.37 o 
   0  12   2        3.41        6.43      7.49 o 
   1  12   2       67.33       64.52     37.81 o 
   2  12   2       89.12       85.01     16.94 o 
   3  12   2       58.61       37.65     21.66 o 
   4  12   2      188.04      201.18     17.10 o 
   1   0   3      431.78      389.29      4.86 o 
   2   0   3     4265.13     4271.20     40.60 o 
   3   0   3    12865.90    11954.59    145.52 o 
   4   0   3      204.40      224.13      5.79 o 
   5   0   3       67.55       82.25      5.04 o 
   6   0   3      291.83      287.11      9.57 o 
   7   0   3      382.44      404.46     14.01 o 
   8   0   3      458.75      462.93     15.38 o 
   9   0   3     1062.30     1044.13     30.89 o 
  10   0   3      848.20      855.38     27.27 o 
  11   0   3       32.50       29.43     12.21 o 
  12   0   3        2.94        4.10      5.20 o 
 -12   1   3        4.28        3.83      8.11 o 
 -11   1   3      186.56      196.44     15.05 o 
 -10   1   3       34.43       35.41      9.80 o 
  -9   1   3      106.15       95.07      9.91 o 
  -8   1   3      455.80      454.36     15.28 o 
  -7   1   3      554.78      529.57     16.73 o 
  -6   1   3      162.37      169.69      6.59 o 
  -5   1   3      789.56      789.09     15.77 o 
  -4   1   3     1299.13     1451.57     18.61 o 
  -3   1   3       29.27       36.77      2.04 o 
  -2   1   3      514.37      493.21      6.52 o 
   0   1   3     1627.07     1529.06     13.17 o 
   2   1   3      518.29      505.10      7.65 o 
   3   1   3       27.70       38.51      2.64 o 
   4   1   3     1329.89     1429.51     19.52 o 
   5   1   3      807.01      816.14     16.36 o 
   6   1   3      169.51      173.08      7.60 o 
   7   1   3      541.86      533.42     14.61 o 
   8   1   3      464.85      448.09     14.67 o 
   9   1   3      103.14       91.67     14.72 o 
  10   1   3       33.77       27.60     13.18 o 
  11   1   3      184.63      201.41     16.10 o 
  12   1   3        3.95        4.81      6.97 o 
 -12   2   3        4.58        4.27      9.09 o 
 -11   2   3       71.22       48.92     19.25 o 
 -10   2   3       45.84       52.44     17.19 o 
  -9   2   3      245.02      237.36     11.31 o 
  -8   2   3      440.55      446.59     19.72 o 
  -7   2   3     1379.72     1409.30     33.13 o 
  -6   2   3      370.41      365.38     11.90 o 
  -5   2   3     1184.47     1199.38     22.61 o 
  -4   2   3     1356.32     1436.98     28.88 o 
  -3   2   3       26.20       24.75      7.78 o 
  -2   2   3     1108.44     1034.27     15.95 o 
  -1   2   3      125.21      130.81      3.69 o 
   0   2   3      351.71      341.91      5.18 o 
   1   2   3      130.94      134.72      2.97 o 
   2   2   3     1121.73     1084.92     13.04 o 
   3   2   3       25.57       22.97      3.30 o 
   4   2   3     1330.05     1399.68     17.24 o 
   5   2   3     1191.84     1190.89     23.90 o 
   6   2   3      388.61      370.56     11.38 o 
   7   2   3     1380.60     1446.97     29.67 o 
   8   2   3      451.73      461.39     18.06 o 
   9   2   3      233.58      237.30     14.83 o 
  10   2   3       46.20       56.92     20.94 o 
  11   2   3       75.61       59.64     14.99 o 
  12   2   3        3.99        3.51      6.50 o 
 -11   3   3       22.08        7.31      6.68 o 
 -10   3   3      431.06      437.83     17.73 o 
  -9   3   3      113.00      114.84     12.23 o 
  -8   3   3      427.47      446.24     17.37 o 
  -7   3   3       34.88       33.66      9.34 o 
  -6   3   3      307.14      300.52     11.29 o 
  -5   3   3      316.31      359.63     12.25 o 
  -4   3   3      488.40      460.26     12.53 o 
  -3   3   3      290.36      290.04      7.90 o 
  -2   3   3      526.06      505.92      7.70 o 
  -1   3   3     1332.19     1376.79     18.59 o 
   0   3   3     1254.83     1229.33     12.30 o 
   1   3   3     1312.60     1334.27     19.27 o 
   2   3   3      544.66      522.55      7.59 o 
   3   3   3      296.32      288.27      4.92 o 
   4   3   3      511.35      486.99     10.99 o 
   5   3   3      315.26      339.00      9.97 o 
   6   3   3      301.26      306.18      9.58 o 
   7   3   3       33.36       31.30      8.69 o 
   8   3   3      444.80      464.27     16.91 o 
   9   3   3      112.09      112.50     27.17 o 
  10   3   3      426.56      422.04     20.04 o 
  11   3   3       22.63       12.13      8.26 o 
 -11   4   3       66.78       49.59     35.96 o 
 -10   4   3       43.20       25.83     12.48 o 
  -9   4   3       22.16       15.10      5.96 o 
  -8   4   3      265.68      266.54     12.47 o 
  -7   4   3      123.36      118.26      8.41 o 
  -6   4   3      644.29      649.05     18.81 o 
  -5   4   3        6.16        6.40      3.57 o 
  -4   4   3      242.11      245.87      7.94 o 
  -3   4   3      383.64      433.34     10.71 o 
  -2   4   3      188.89      219.08      5.24 o 
  -1   4   3      496.85      530.18      7.77 o 
   0   4   3      795.06      727.72      9.76 o 
   1   4   3      494.90      526.05      8.78 o 
   2   4   3      175.44      208.79      5.29 o 
   3   4   3      392.70      441.13      9.93 o 
   4   4   3      234.60      233.75      8.15 o 
   5   4   3        7.61        5.69      3.73 o 
   6   4   3      641.87      666.36     16.41 o 
   7   4   3      128.32      125.73      8.33 o 
   8   4   3      262.90      263.24     16.10 o 
   9   4   3       23.60       21.46      8.22 o 
  10   4   3       41.27       35.94     14.04 o 
  11   4   3       69.72       83.65     15.36 o 
 -11   5   3       24.04       25.50     11.45 o 
 -10   5   3      187.06      191.26     14.02 o 
  -9   5   3       60.25       52.43     16.35 o 
  -8   5   3      154.22      169.06     10.51 o 
  -7   5   3      373.90      369.63     15.29 o 
  -6   5   3       15.52       10.87      5.96 o 
  -5   5   3      890.25      918.25     21.06 o 
  -4   5   3        6.67        9.02      2.96 o 
  -3   5   3      340.88      365.64      9.84 o 
  -2   5   3       31.02       23.56      2.04 o 
  -1   5   3       54.60       62.37      5.43 o 
   0   5   3      938.67     1028.13     17.87 o 
   1   5   3       63.46       63.60      3.92 o 
   2   5   3       34.14       31.74      5.02 o 
   3   5   3      348.49      396.47     10.65 o 
   4   5   3        8.31       12.55      4.24 o 
   5   5   3      892.87      894.59     22.62 o 
   6   5   3       14.47       13.93      4.89 o 
   7   5   3      375.11      380.38     14.50 o 
   8   5   3      152.68      144.04     11.26 o 
   9   5   3       63.52       48.48     27.91 o 
  10   5   3      193.45      201.94     15.13 o 
  11   5   3       26.38       26.21     26.46 o 
 -10   6   3       67.06       46.98     26.11 o 
  -9   6   3      301.02      282.77     15.33 o 
  -8   6   3       52.61       43.39     16.16 o 
  -7   6   3       35.42       30.37     12.02 o 
  -6   6   3      257.10      257.05     12.75 o 
  -5   6   3      183.30      173.44      7.93 o 
  -4   6   3      420.91      429.03     13.28 o 
  -3   6   3     1389.39     1364.78     27.83 o 
  -2   6   3      132.30      133.26      8.27 o 
  -1   6   3       14.62       11.74      3.93 o 
   1   6   3       16.28       11.31      3.22 o 
   2   6   3      137.01      119.24     12.38 o 
   3   6   3     1381.26     1375.14     28.28 o 
   4   6   3      415.94      433.17     14.92 o 
   5   6   3      172.73      164.89     11.51 o 
   6   6   3      251.34      249.99     12.97 o 
   7   6   3       35.84       36.56     11.29 o 
   8   6   3       49.97       39.82     16.94 o 
   9   6   3      292.87      304.33     23.24 o 
  10   6   3       64.14       50.89     30.21 o 
 -10   7   3        7.54        9.71      7.34 o 
  -9   7   3       11.96        5.31      5.85 o 
  -8   7   3       88.42       88.19     12.97 o 
  -7   7   3      834.52      838.43     27.47 o 
  -6   7   3      153.05      151.60     11.69 o 
  -5   7   3      359.34      321.26     20.22 o 
  -4   7   3       43.25       37.99     13.28 o 
  -3   7   3      823.35      792.96     23.21 o 
  -2   7   3      184.26      161.67      9.28 o 
  -1   7   3      929.45      938.44     25.12 o 
   0   7   3       71.56       67.99      8.15 o 
   1   7   3      893.71      882.93     19.96 o 
   2   7   3      180.13      165.35      7.83 o 
   3   7   3      819.95      808.73     23.77 o 
   4   7   3       42.48       42.08     14.35 o 
   5   7   3      352.53      322.41     13.54 o 
   6   7   3      147.46      127.57     13.02 o 
   7   7   3      815.42      825.25     26.32 o 
   8   7   3       85.77       80.44     31.35 o 
   9   7   3       12.75       11.12      6.71 o 
  10   7   3        7.75        9.92     10.41 o 
  -9   8   3      111.18      126.15     13.75 o 
  -8   8   3       91.28       97.49     21.11 o 
  -7   8   3      226.27      221.19     16.36 o 
  -6   8   3       69.34       74.62     29.41 o 
  -5   8   3      337.77      318.40     18.09 o 
  -4   8   3      438.34      435.83     19.18 o 
  -3   8   3      935.46      930.08     28.54 o 
  -2   8   3     1062.82     1043.80     26.96 o 
  -1   8   3     1143.88     1137.16     34.36 o 
   0   8   3     1061.86     1104.03     29.82 o 
   1   8   3     1143.12     1157.77     31.58 o 
   2   8   3     1084.34     1069.23     27.06 o 
   3   8   3      903.43      914.90     34.31 o 
   4   8   3      430.03      441.46     22.94 o 
   5   8   3      325.14      307.34     13.40 o 
   6   8   3       74.04       80.93     23.43 o 
   7   8   3      220.31      226.49     13.75 o 
   8   8   3       90.89       99.46     23.11 o 
   9   8   3      102.31       84.35     46.33 o 
  -8   9   3      291.25      285.64     18.88 o 
  -7   9   3       97.16      103.04     19.21 o 
  -6   9   3      127.67      107.82     25.59 o 
  -5   9   3      162.61      164.11     15.49 o 
  -4   9   3      169.78      171.28     16.12 o 
  -3   9   3       73.85       62.66     18.54 o 
  -2   9   3      166.04      168.82     11.07 o 
  -1   9   3      456.87      425.47     19.21 o 
   0   9   3        4.84        9.51      8.24 o 
   1   9   3      457.22      427.65     18.83 o 
   2   9   3      165.16      177.28     13.99 o 
   3   9   3       71.32       50.16     19.99 o 
   4   9   3      172.27      184.16     16.23 o 
   5   9   3      162.89      158.91     12.48 o 
   6   9   3      123.58      114.12     18.30 o 
   7   9   3       91.22       56.28     33.94 o 
   8   9   3      290.11      269.41     23.76 o 
  -7  10   3      202.21      234.00     17.88 o 
  -6  10   3      454.09      478.65     23.51 o 
  -5  10   3       33.42       40.24     28.42 o 
  -4  10   3       15.16       16.23      8.20 o 
  -3  10   3       90.23      103.87     16.49 o 
  -2  10   3       79.32       76.78      9.66 o 
  -1  10   3      202.38      207.89     15.19 o 
   0  10   3     1334.42     1366.10     28.88 o 
   1  10   3      208.45      208.45     12.24 o 
   2  10   3       74.16       63.58     31.60 o 
   3  10   3       91.24       82.63     36.45 o 
   4  10   3       15.62       16.84      7.99 o 
   5  10   3       32.30       19.55     14.29 o 
   6  10   3      450.50      483.87     33.12 o 
   7  10   3      200.01      207.69     68.97 o 
  -6  11   3        3.26        4.38      8.12 o 
  -5  11   3       93.04       99.10     20.74 o 
  -4  11   3      115.74      101.81     17.61 o 
  -3  11   3        0.11        5.58      5.55 o 
  -2  11   3      144.16      150.22     12.50 o 
  -1  11   3      236.04      250.35     14.78 o 
   0  11   3       36.71       31.36     11.34 o 
   1  11   3      237.62      241.63     15.33 o 
   2  11   3      141.54      138.88     14.60 o 
   3  11   3        0.28        4.69      5.14 o 
   4  11   3      114.68      107.90     44.17 o 
   5  11   3       94.10      131.88     23.12 o 
   6  11   3        3.49        8.45      8.12 o 
  -4  12   3      163.39      163.54     17.45 o 
  -3  12   3        7.70        5.52      7.03 o 
  -2  12   3      123.86      114.04     19.53 o 
  -1  12   3       53.21       42.43     21.46 o 
   0  12   3      365.92      385.40     19.53 o 
   1  12   3       55.17       45.55     26.13 o 
   2  12   3      118.87       91.76     16.92 o 
   3  12   3        6.34        9.49      9.13 o 
   4  12   3      168.71      179.17     28.61 o 
   0   0   4     3215.28     3291.66    119.60 o 
   1   0   4      115.87      113.22      2.87 o 
   2   0   4     3144.76     3018.20     37.38 o 
   3   0   4      514.44      543.40      8.24 o 
   4   0   4      233.58      214.92      6.28 o 
   5   0   4       43.08       44.26      8.43 o 
   6   0   4       22.27       28.58      7.88 o 
   7   0   4      482.57      494.11     15.97 o 
   8   0   4        0.34        3.23      3.52 o 
   9   0   4      378.21      391.67     14.77 o 
  10   0   4      240.17      234.13     21.21 o 
  11   0   4      132.99      128.26     21.85 o 
  12   0   4      162.15      185.89     20.90 o 
 -12   1   4       50.47       41.49     31.23 o 
 -11   1   4       83.03       74.61     28.38 o 
 -10   1   4      204.68      213.09     15.11 o 
  -9   1   4       57.50       47.82     20.18 o 
  -8   1   4       73.42       70.02     11.03 o 
  -7   1   4      163.98      164.03      8.87 o 
  -6   1   4      104.11      107.87      7.88 o 
  -5   1   4       96.52       94.73      4.35 o 
  -4   1   4      114.66       97.87      3.96 o 
  -3   1   4       64.22       65.62      2.46 o 
  -2   1   4     7828.39     7645.19     94.85 o 
  -1   1   4    10454.60     9616.32    105.62 o 
   0   1   4      285.95      292.99      5.87 o 
   1   1   4    10438.21     9569.29    132.02 o 
   2   1   4     7839.68     7472.69     49.92 o 
   3   1   4       60.89       64.63      3.35 o 
   4   1   4      122.91      109.70      4.79 o 
   5   1   4       98.01       97.67      4.83 o 
   6   1   4      102.18       95.28     11.34 o 
   7   1   4      157.10      162.99      7.79 o 
   8   1   4       66.49       66.33     10.56 o 
   9   1   4       59.04       68.40     22.38 o 
  10   1   4      192.12      185.74     14.06 o 
  11   1   4       82.35       82.70     15.37 o 
  12   1   4       48.88       36.47     19.80 o 
 -11   2   4        3.82        5.53      6.81 o 
 -10   2   4       49.83       49.27     18.89 o 
  -9   2   4      271.03      274.18     12.88 o 
  -8   2   4      362.70      346.65     15.28 o 
  -7   2   4      797.68      819.61     23.54 o 
  -6   2   4      584.83      615.59     15.29 o 
  -5   2   4      510.68      501.32     15.08 o 
  -4   2   4      837.31      811.52     13.72 o 
  -3   2   4     1038.30     1024.86     26.28 o 
  -2   2   4      501.02      465.38      8.25 o 
  -1   2   4     1663.59     1640.26     29.16 o 
   0   2   4     3776.80     3843.59     30.20 o 
   1   2   4     1626.96     1649.01     20.70 o 
   2   2   4      481.90      471.96      6.19 o 
   3   2   4     1037.72     1007.80     14.12 o 
   4   2   4      835.05      819.59     13.69 o 
   5   2   4      526.59      496.83     32.30 o 
   6   2   4      582.39      629.18     19.82 o 
   7   2   4      786.80      805.86     19.39 o 
   8   2   4      349.03      330.71     13.86 o 
   9   2   4      270.99      303.04     16.54 o 
  10   2   4       47.48       48.28     13.64 o 
  11   2   4        5.17        6.88      6.57 o 
 -11   3   4       80.37       75.51     34.79 o 
 -10   3   4       75.38       57.60     22.44 o 
  -9   3   4      543.96      530.83     18.19 o 
  -8   3   4      171.35      168.56     11.07 o 
  -7   3   4      842.96      842.29     25.45 o 
  -6   3   4       80.25       85.54      6.95 o 
  -4   3   4      155.30      193.89      7.72 o 
  -3   3   4      415.39      441.10      9.43 o 
  -2   3   4      454.66      452.86      8.78 o 
  -1   3   4     1078.28     1107.25     11.91 o 
   0   3   4      197.85      198.34      4.38 o 
   1   3   4     1085.87     1105.19     13.60 o 
   2   3   4      437.64      415.68      6.95 o 
   3   3   4      410.23      419.04      6.36 o 
   4   3   4      151.13      177.27      6.60 o 
   6   3   4       70.91       75.82      6.55 o 
   7   3   4      855.90      857.61     34.12 o 
   8   3   4      167.21      151.35     13.22 o 
   9   3   4      546.50      525.21     20.74 o 
  10   3   4       76.69       70.81     27.22 o 
  11   3   4       82.76       65.50     27.56 o 
 -11   4   4      152.99      180.30     15.97 o 
 -10   4   4       88.41       72.96     34.49 o 
  -9   4   4      145.70      153.05     10.97 o 
  -8   4   4       90.68       77.10      7.96 o 
  -7   4   4      127.55      127.09      8.25 o 
  -6   4   4       34.47       35.48     13.32 o 
  -5   4   4      280.71      279.36     11.24 o 
  -4   4   4      275.07      269.86     10.58 o 
  -3   4   4      280.32      284.92      7.80 o 
  -2   4   4      300.66      302.98      6.76 o 
  -1   4   4      451.92      468.04      7.69 o 
   0   4   4      949.57      984.85     12.51 o 
   1   4   4      445.48      470.17      8.24 o 
   2   4   4      307.99      304.30      6.56 o 
   3   4   4      273.74      279.99      7.28 o 
   4   4   4      278.11      269.69      8.37 o 
   5   4   4      279.32      275.66      8.66 o 
   6   4   4       33.05       27.78      7.72 o 
   7   4   4      122.81      119.68      9.57 o 
   8   4   4       84.07       67.98     29.58 o 
   9   4   4      143.09      155.06     11.09 o 
  10   4   4       86.96       83.51     31.61 o 
  11   4   4      150.17      157.25     20.57 o 
 -11   5   4      129.46      140.22     18.25 o 
 -10   5   4      219.78      213.92     17.23 o 
  -9   5   4       57.83       45.37     20.20 o 
  -8   5   4      361.62      353.73     13.63 o 
  -7   5   4      928.11      926.76     30.26 o 
  -6   5   4       22.76       17.44      6.68 o 
  -5   5   4     1158.86     1177.13     25.26 o 
  -4   5   4      632.61      614.37     13.82 o 
  -3   5   4      694.50      689.45     15.79 o 
  -2   5   4       27.95       25.47      4.60 o 
  -1   5   4      190.59      200.77      5.41 o 
   0   5   4       19.02       17.20      4.07 o 
   1   5   4      182.81      197.99      6.27 o 
   2   5   4       23.32       25.87      4.31 o 
   3   5   4      688.30      685.34     15.61 o 
   4   5   4      634.09      617.32     15.74 o 
   5   5   4     1174.70     1232.10     28.88 o 
   6   5   4       26.29       24.61      6.99 o 
   7   5   4      928.92      912.06     32.51 o 
   8   5   4      369.95      362.16     18.73 o 
   9   5   4       62.13       54.68     24.49 o 
  10   5   4      219.27      220.60     15.62 o 
  11   5   4      133.22      150.80     14.88 o 
 -10   6   4        0.00        0.51      7.04 o 
  -9   6   4      287.15      291.45     15.78 o 
  -8   6   4      177.77      185.06     12.95 o 
  -7   6   4       10.54       13.71      6.31 o 
  -6   6   4        0.99        4.56      5.29 o 
  -5   6   4      443.97      453.67     14.71 o 
  -4   6   4      806.32      814.29     21.18 o 
  -3   6   4      126.31      115.68      7.16 o 
  -2   6   4      260.84      256.12      9.84 o 
  -1   6   4      220.91      232.52      8.65 o 
   0   6   4      819.69      837.40     21.27 o 
   1   6   4      233.30      244.56      8.95 o 
   2   6   4      252.18      244.31      8.08 o 
   3   6   4      129.99      116.71      6.69 o 
   4   6   4      809.17      817.10     20.93 o 
   5   6   4      455.12      456.18     14.32 o 
   6   6   4        0.23        1.14      3.94 o 
   7   6   4       10.80       11.68      5.00 o 
   8   6   4      173.16      174.64     16.87 o 
   9   6   4      281.31      271.33     16.74 o 
  10   6   4        0.01        2.35     11.49 o 
 -10   7   4       40.63       35.05     20.98 o 
  -9   7   4      127.94      133.49     15.23 o 
  -8   7   4      441.44      424.59     18.13 o 
  -7   7   4       53.26       40.38     19.42 o 
  -6   7   4       69.89       63.65     16.61 o 
  -5   7   4      446.96      468.62     22.81 o 
  -4   7   4      283.66      282.54     12.70 o 
  -3   7   4     1093.64     1059.85     29.13 o 
  -2   7   4      993.16      974.88     27.20 o 
  -1   7   4       53.98       54.06     20.03 o 
   0   7   4        0.75        4.41      3.22 o 
   1   7   4       54.54       53.02     12.78 o 
   2   7   4      960.41      961.78     22.88 o 
   3   7   4     1099.16     1056.26     28.58 o 
   4   7   4      270.55      267.24     12.21 o 
   5   7   4      453.35      425.53     17.49 o 
   6   7   4       68.76       64.77     11.42 o 
   7   7   4       51.19       45.44     14.77 o 
   8   7   4      442.54      429.92     25.16 o 
   9   7   4      130.68      134.80     12.91 o 
  10   7   4       45.73       38.38     22.80 o 
  -9   8   4       48.85       40.38     23.43 o 
  -8   8   4       47.91       35.92     16.49 o 
  -7   8   4       44.21       46.02     20.20 o 
  -6   8   4      431.78      447.30     20.62 o 
  -5   8   4      205.02      177.10     14.81 o 
  -4   8   4       46.74       48.58     17.24 o 
  -3   8   4      265.75      261.58     14.14 o 
  -2   8   4       94.00       87.01     11.13 o 
  -1   8   4       48.46       50.34     14.78 o 
   0   8   4     1501.61     1503.64     34.90 o 
   1   8   4       43.09       38.23     13.00 o 
   2   8   4       91.69      104.01     13.99 o 
   3   8   4      274.05      277.31     15.42 o 
   4   8   4       42.74       23.56     14.36 o 
   5   8   4      215.70      211.58     13.30 o 
   6   8   4      432.44      453.21     16.53 o 
   7   8   4       40.06       39.41     18.94 o 
   8   8   4       50.67       28.32     22.06 o 
   9   8   4       46.24       34.69     14.07 o 
  -8   9   4       10.07       12.42     10.77 o 
  -7   9   4       80.70       65.49     30.48 o 
  -6   9   4       63.15       60.00     27.08 o 
  -5   9   4      101.36       89.84     35.04 o 
  -4   9   4      115.82       97.74     35.56 o 
  -3   9   4       45.68       36.72     15.02 o 
  -2   9   4       30.81       20.92      6.87 o 
  -1   9   4      396.49      394.70     19.37 o 
   0   9   4        0.05        0.84      3.09 o 
   1   9   4      391.49      414.87     19.69 o 
   2   9   4       28.72       17.66      8.02 o 
   3   9   4       48.14       38.12     11.21 o 
   4   9   4      115.56      116.72     12.91 o 
   5   9   4       99.88      113.63     16.50 o 
   6   9   4       62.58       66.36     30.56 o 
   7   9   4       74.22       62.30     40.70 o 
   8   9   4       12.38       10.95     12.94 o 
  -7  10   4       63.37       65.95     33.56 o 
  -6  10   4       13.96       20.11     11.87 o 
  -5  10   4      213.84      228.86     20.64 o 
  -4  10   4       90.57       86.21     35.43 o 
  -3  10   4      173.95      181.43     12.21 o 
  -2  10   4      126.79      137.29     11.14 o 
  -1  10   4      751.60      728.06     20.63 o 
   0  10   4      474.05      479.48     19.63 o 
   1  10   4      759.21      754.75     31.49 o 
   2  10   4      125.22      125.86     16.67 o 
   3  10   4      178.57      185.71     13.64 o 
   4  10   4       88.01       95.11     38.79 o 
   5  10   4      213.37      223.24     20.06 o 
   6  10   4       13.74       14.52     16.34 o 
   7  10   4       63.09       74.91     52.53 o 
  -5  11   4        8.38       13.50     10.44 o 
  -4  11   4       27.59       25.92     16.92 o 
  -3  11   4       59.30       45.58     18.10 o 
  -2  11   4       67.70       71.92     29.94 o 
  -1  11   4      176.88      173.77     15.17 o 
   0  11   4      200.93      204.20     12.86 o 
   1  11   4      173.77      169.59     14.21 o 
   2  11   4       67.75       77.78     27.79 o 
   3  11   4       61.36       49.90     24.61 o 
   4  11   4       28.38       21.86     22.27 o 
   5  11   4        9.49       12.60     17.18 o 
  -3  12   4      147.52      163.67     18.10 o 
  -2  12   4       11.00       10.38      8.41 o 
  -1  12   4       55.36       46.21     25.82 o 
   0  12   4       35.33       27.52     17.04 o 
   1  12   4       55.33       43.80     21.02 o 
   2  12   4       10.23        5.38      8.90 o 
   3  12   4      151.26      178.95     19.95 o 
   1   0   5     3827.31     3750.86     27.58 o 
   2   0   5     5131.26     4910.91     36.71 o 
   3   0   5     3759.01     3842.47     56.48 o 
   4   0   5     7139.01     7210.49    123.92 o 
   5   0   5       26.31       32.07      3.75 o 
   6   0   5       94.24      111.01      6.63 o 
   7   0   5      104.17      111.44      7.51 o 
   8   0   5     1222.10     1278.83     34.57 o 
   9   0   5        4.86        9.33      6.39 o 
  10   0   5      631.52      676.09     24.74 o 
  11   0   5      382.83      400.28     23.18 o 
 -11   1   5       14.04       16.85     15.49 o 
 -10   1   5       17.08       12.88      6.39 o 
  -9   1   5       85.47       78.03     24.01 o 
  -8   1   5       32.33       26.86      9.10 o 
  -7   1   5       73.32       76.11      8.26 o 
  -6   1   5      551.85      540.54     17.11 o 
  -5   1   5      681.71      715.33     15.10 o 
  -4   1   5      902.82      942.15     12.17 o 
  -3   1   5     1168.82     1204.12     14.94 o 
  -2   1   5     1346.21     1419.70     26.26 o 
  -1   1   5      367.56      367.56      6.79 o 
   0   1   5      220.26      195.29      4.05 o 
   1   1   5      366.48      360.91      7.14 o 
   2   1   5     1381.48     1427.21     13.81 o 
   3   1   5     1137.38     1155.87     17.66 o 
   4   1   5      907.69      958.69     14.93 o 
   5   1   5      667.82      702.49     18.74 o 
   6   1   5      539.73      558.74     14.47 o 
   7   1   5       71.39       77.47      7.74 o 
   8   1   5       28.34       23.86      6.77 o 
   9   1   5       80.86       87.63     18.70 o 
  10   1   5       16.96       13.88     10.64 o 
  11   1   5       13.33       17.79      9.99 o 
 -11   2   5       69.39       61.76     33.38 o 
 -10   2   5       54.38       46.16     14.84 o 
  -9   2   5       10.54        8.55      6.19 o 
  -8   2   5       21.28       14.27      6.62 o 
  -7   2   5     1513.40     1507.96     34.18 o 
  -6   2   5      825.77      869.74     19.35 o 
  -5   2   5      875.44      865.87     20.78 o 
  -4   2   5     1503.83     1564.78     33.71 o 
  -3   2   5      193.08      207.33      5.23 o 
  -2   2   5     1452.49     1453.60     17.03 o 
  -1   2   5     2247.92     2195.79     53.34 o 
   0   2   5      216.87      224.35      4.51 o 
   1   2   5     2205.95     2186.46     19.04 o 
   2   2   5     1417.70     1408.43     15.01 o 
   3   2   5      191.41      202.00      5.32 o 
   4   2   5     1493.21     1468.85     27.97 o 
   5   2   5      874.79      848.13     21.13 o 
   6   2   5      820.95      828.53     22.75 o 
   7   2   5     1473.71     1472.04     32.06 o 
   8   2   5       19.02       17.55      6.80 o 
   9   2   5       10.03        9.18      7.26 o 
  10   2   5       55.70       49.70     21.47 o 
  11   2   5       72.44       61.12     26.04 o 
 -11   3   5       16.66       14.87     10.29 o 
 -10   3   5        0.21        0.78      4.51 o 
  -9   3   5      253.51      252.73     15.98 o 
  -8   3   5      342.71      326.29     15.01 o 
  -7   3   5      449.97      421.67     14.35 o 
  -6   3   5       92.29       87.37      8.30 o 
  -5   3   5      542.56      554.32     15.47 o 
  -4   3   5       41.29       46.58      7.15 o 
  -3   3   5     1905.98     1873.09     28.69 o 
  -2   3   5      210.61      211.34      6.43 o 
  -1   3   5     2759.52     2845.35     27.70 o 
   0   3   5     2596.67     2799.92     47.10 o 
   1   3   5     2777.32     2925.96     27.88 o 
   2   3   5      207.61      208.50      4.94 o 
   3   3   5     1862.74     1804.27     21.51 o 
   4   3   5       40.04       39.92      5.34 o 
   5   3   5      533.83      544.44     12.69 o 
   6   3   5       89.08       86.47      6.26 o 
   7   3   5      446.93      423.44     13.71 o 
   8   3   5      340.34      311.20     14.19 o 
   9   3   5      267.71      264.23     15.47 o 
  10   3   5        0.17        6.53      7.89 o 
  11   3   5       13.98       11.18      9.85 o 
 -11   4   5      102.22       69.61     35.29 o 
 -10   4   5       26.04       29.08     12.93 o 
  -9   4   5       80.41       58.71     26.93 o 
  -8   4   5       59.28       49.17     14.92 o 
  -7   4   5      180.76      174.83      8.99 o 
  -6   4   5      118.37      118.92      8.42 o 
  -5   4   5      650.27      655.53     23.64 o 
  -4   4   5       47.29       51.48      8.10 o 
  -3   4   5       80.38       86.08      4.67 o 
  -2   4   5     1015.97     1048.48     18.87 o 
  -1   4   5     6388.58     6714.60     66.14 o 
   0   4   5      346.66      401.63      7.88 o 
   1   4   5     6426.52     6612.57     73.56 o 
   2   4   5     1011.33     1034.00     18.33 o 
   3   4   5       78.69       79.65      3.69 o 
   4   4   5       50.42       49.66      4.96 o 
   5   4   5      648.92      640.99     15.96 o 
   6   4   5      117.30      113.32      6.55 o 
   7   4   5      164.33      166.26     11.17 o 
   8   4   5       59.38       46.42     15.50 o 
   9   4   5       79.14       66.26     22.01 o 
  10   4   5       26.28       32.36     13.48 o 
  11   4   5      103.93      125.73     30.03 o 
 -10   5   5       26.51       26.56     10.92 o 
  -9   5   5      257.89      277.06     13.59 o 
  -8   5   5        4.02        3.33      4.25 o 
  -7   5   5      323.77      318.15     15.07 o 
  -6   5   5      637.68      618.81     17.73 o 
  -5   5   5      134.31      123.89      8.16 o 
  -4   5   5       20.26       19.39      6.55 o 
  -3   5   5     1285.14     1320.98     30.90 o 
  -2   5   5       42.04       42.52      3.87 o 
  -1   5   5     1329.49     1404.80     23.92 o 
   0   5   5      907.18      931.24     17.25 o 
   1   5   5     1348.65     1398.11     24.14 o 
   2   5   5       46.42       46.93      4.13 o 
   3   5   5     1285.29     1306.12     31.58 o 
   4   5   5       20.47       13.93      6.11 o 
   5   5   5      126.38      124.48      7.69 o 
   6   5   5      653.77      650.53     18.19 o 
   7   5   5      330.91      316.60     15.71 o 
   8   5   5        2.95        2.78      5.83 o 
   9   5   5      264.12      281.05     16.91 o 
  10   5   5       26.26       18.59      9.63 o 
 -10   6   5       52.04       52.60     29.20 o 
  -9   6   5       49.73       45.28     21.77 o 
  -8   6   5       82.78       73.63     31.28 o 
  -7   6   5      134.54      141.80     11.26 o 
  -6   6   5      294.37      296.57     16.56 o 
  -5   6   5      751.21      770.02     19.64 o 
  -4   6   5      654.57      641.44     17.93 o 
  -3   6   5       17.13       15.67      6.09 o 
  -2   6   5     1501.74     1531.08     30.43 o 
  -1   6   5      291.67      306.38      9.91 o 
   0   6   5      399.73      417.96     12.02 o 
   1   6   5      292.74      302.02      9.85 o 
   2   6   5     1498.86     1529.52     29.67 o 
   3   6   5       17.30        8.78      4.01 o 
   4   6   5      682.41      663.18     20.56 o 
   5   6   5      768.42      748.04     19.29 o 
   6   6   5      299.29      293.57     13.38 o 
   7   6   5      129.70      123.14     11.04 o 
   8   6   5       84.86       33.04     33.69 o 
   9   6   5       49.54       50.47     23.70 o 
  10   6   5       54.27       53.90     36.08 o 
  -9   7   5      217.31      239.35     19.27 o 
  -8   7   5      250.93      250.46     17.02 o 
  -7   7   5        9.79        5.54      7.63 o 
  -6   7   5      346.49      336.75     21.16 o 
  -5   7   5      111.26      105.10     10.53 o 
  -4   7   5      500.21      499.77     17.58 o 
  -3   7   5       41.76       44.77     14.97 o 
  -2   7   5      457.32      467.71     16.75 o 
  -1   7   5       81.27       84.01      6.52 o 
   0   7   5      884.19      906.06     21.95 o 
   1   7   5       81.34       86.82      7.69 o 
   2   7   5      471.36      461.39     16.03 o 
   3   7   5       41.43       41.24     14.03 o 
   4   7   5      487.80      489.14     18.68 o 
   5   7   5      110.44      116.87     11.01 o 
   6   7   5      360.24      350.80     15.26 o 
   7   7   5        9.95       10.22      4.65 o 
   8   7   5      263.46      254.61     16.63 o 
   9   7   5      216.89      221.27     15.23 o 
  -9   8   5       14.52       13.02      7.60 o 
  -8   8   5      237.67      265.80     24.40 o 
  -7   8   5      103.71      109.53     17.92 o 
  -6   8   5       43.59       41.01     14.88 o 
  -5   8   5      274.32      277.17     16.33 o 
  -4   8   5      783.60      738.44     28.37 o 
  -3   8   5        0.22        3.11      6.07 o 
  -2   8   5      164.75      162.91     11.77 o 
  -1   8   5      297.56      276.56     12.56 o 
   0   8   5      144.78      126.70     12.58 o 
   1   8   5      289.37      282.50     12.28 o 
   2   8   5      159.75      163.49     13.72 o 
   3   8   5        0.23        2.70      3.81 o 
   4   8   5      817.96      763.27     28.42 o 
   5   8   5      277.08      275.17     16.64 o 
   6   8   5       43.98       36.84     14.94 o 
   7   8   5      100.54       50.87     32.44 o 
   8   8   5      231.92      239.98     19.18 o 
   9   8   5       15.22       14.46      7.20 o 
  -8   9   5      208.01      227.99     17.92 o 
  -7   9   5       33.04       33.27     15.61 o 
  -6   9   5      441.65      464.18     22.43 o 
  -5   9   5      183.22      185.02     15.13 o 
  -4   9   5      141.15      144.56     11.83 o 
  -3   9   5      766.67      794.34     26.42 o 
  -2   9   5      438.05      398.65     15.31 o 
  -1   9   5      143.06      138.37     11.88 o 
   0   9   5      354.99      353.40     18.22 o 
   1   9   5      139.54      134.51     11.85 o 
   2   9   5      445.41      426.49     19.38 o 
   3   9   5      774.73      795.08     28.34 o 
   4   9   5      137.22      147.84     23.50 o 
   5   9   5      176.25      164.58     18.14 o 
   6   9   5      445.24      437.40     28.04 o 
   7   9   5       33.78       34.18     17.03 o 
   8   9   5      207.35      220.22     20.97 o 
  -7  10   5       39.96       18.31     12.75 o 
  -6  10   5       70.46       65.50     26.23 o 
  -5  10   5      199.97      204.71     15.91 o 
  -4  10   5      115.71      114.61     17.47 o 
  -3  10   5       33.98       26.71     13.04 o 
  -2  10   5       12.46       12.52      6.41 o 
  -1  10   5      105.55       85.85     13.11 o 
   0  10   5      972.18      981.08     23.42 o 
   1  10   5       92.64       90.45     13.18 o 
   2  10   5       12.67       18.33      7.92 o 
   3  10   5       32.77       34.10     14.34 o 
   4  10   5      114.83      111.18     19.48 o 
   5  10   5      197.83      194.04     18.53 o 
   6  10   5       70.05       60.75     34.84 o 
   7  10   5       43.28       36.15     21.58 o 
  -5  11   5      259.76      282.77     19.93 o 
  -4  11   5      184.28      168.02     15.02 o 
  -3  11   5      486.15      498.58     22.04 o 
  -2  11   5       17.09       13.42     10.40 o 
  -1  11   5       82.31       70.89     24.95 o 
   0  11   5      354.36      385.60     19.68 o 
   1  11   5       88.11       93.03     16.85 o 
   2  11   5       16.16       13.94      9.71 o 
   3  11   5      486.03      522.88     48.44 o 
   4  11   5      184.61      176.61     18.25 o 
   5  11   5      254.72      262.88     28.97 o 
  -3  12   5       66.63       77.42     16.48 o 
  -2  12   5      411.46      447.55     21.12 o 
  -1  12   5       67.73       52.53     31.15 o 
   0  12   5       40.13       32.95     16.08 o 
   1  12   5       65.14       69.98     35.62 o 
   2  12   5      412.40      454.10     30.65 o 
   3  12   5       66.11       60.02     29.76 o 
   0   0   6     1453.71     1339.58     30.17 o 
   1   0   6       30.84       33.95      2.03 o 
   2   0   6       11.83        9.65      2.09 o 
   3   0   6     1839.20     2026.01     21.81 o 
   4   0   6      760.66      803.21     15.65 o 
   5   0   6       21.14       32.50      9.93 o 
   6   0   6      893.66      894.52     21.00 o 
   7   0   6      802.65      787.90     22.65 o 
   8   0   6      202.80      191.26     10.23 o 
   9   0   6        2.80        5.07      5.46 o 
  10   0   6       42.26       30.61     14.31 o 
  11   0   6       12.81       10.22      8.57 o 
 -11   1   6      164.70      142.00     15.60 o 
 -10   1   6      391.30      392.63     20.79 o 
  -9   1   6      316.73      318.83     19.19 o 
  -8   1   6      342.18      331.74     14.64 o 
  -7   1   6      117.71      108.74      7.76 o 
  -6   1   6      118.73      113.17      6.85 o 
  -5   1   6      263.74      247.47     11.12 o 
  -4   1   6     2899.58     2902.49     44.80 o 
  -3   1   6     1346.02     1426.18     15.33 o 
  -2   1   6      341.14      349.73      7.89 o 
  -1   1   6      450.13      424.91      7.16 o 
   0   1   6      140.53      128.91      3.48 o 
   1   1   6      465.11      443.55      7.71 o 
   2   1   6      367.03      381.68      7.07 o 
   3   1   6     1352.37     1393.52     19.60 o 
   4   1   6     2923.38     2981.98     57.62 o 
   5   1   6      254.42      261.91      9.50 o 
   6   1   6      119.18      121.38      6.60 o 
   7   1   6      117.96      120.47      8.48 o 
   8   1   6      337.89      341.35     14.87 o 
   9   1   6      322.85      329.16     14.13 o 
  10   1   6      380.19      410.32     30.83 o 
  11   1   6      166.58      173.35     19.88 o 
 -11   2   6       37.07        7.02     15.31 o 
 -10   2   6       79.23      106.79     18.59 o 
  -9   2   6      262.14      246.55     14.47 o 
  -8   2   6      147.63      156.37     16.92 o 
  -7   2   6      204.07      189.45      9.47 o 
  -6   2   6       30.85       38.43     11.00 o 
  -5   2   6      149.05      142.09      6.47 o 
  -4   2   6      449.41      451.77      9.27 o 
  -3   2   6      953.97     1026.37     13.77 o 
  -2   2   6     3712.05     3773.24     53.80 o 
  -1   2   6      207.50      207.05      5.70 o 
   0   2   6      849.35      845.80     10.04 o 
   1   2   6      222.18      226.24      4.21 o 
   2   2   6     3690.81     3780.56     54.71 o 
   3   2   6      981.42     1029.90     13.59 o 
   4   2   6      452.42      459.54     12.20 o 
   5   2   6      159.97      147.74      8.09 o 
   6   2   6       26.92       30.18      9.63 o 
   7   2   6      202.55      184.15      9.21 o 
   8   2   6      146.59      148.88      8.59 o 
   9   2   6      270.79      269.78     14.76 o 
  10   2   6       79.41       89.85     23.49 o 
  11   2   6       38.77       26.40     15.89 o 
 -11   3   6       16.85       12.68      8.58 o 
 -10   3   6       27.22       21.64     12.68 o 
  -9   3   6      207.92      207.11     13.30 o 
  -8   3   6      152.89      152.73     12.55 o 
  -7   3   6     1529.87     1529.91     34.75 o 
  -6   3   6      923.58      941.49     24.08 o 
  -5   3   6       56.72       58.27      6.11 o 
  -4   3   6      641.80      603.35     16.46 o 
  -3   3   6       67.45       73.61      4.57 o 
  -2   3   6      494.93      507.21     10.29 o 
  -1   3   6      649.86      621.40     10.18 o 
   0   3   6     3170.13     3448.90     32.43 o 
   1   3   6      627.40      597.95      9.07 o 
   2   3   6      480.77      474.92      7.93 o 
   3   3   6       68.82       72.89      3.25 o 
   4   3   6      631.79      646.31     15.28 o 
   5   3   6       51.83       53.85      5.51 o 
   6   3   6      921.66      954.90     23.25 o 
   7   3   6     1546.74     1541.72     32.00 o 
   8   3   6      157.59      163.74      9.21 o 
   9   3   6      209.61      202.92     15.00 o 
  10   3   6       27.13       19.40      9.40 o 
  11   3   6       14.45       15.46     11.26 o 
 -11   4   6       28.98       29.01     12.87 o 
 -10   4   6       11.47        8.71      8.61 o 
  -9   4   6       78.90       74.74     28.09 o 
  -8   4   6       78.51       81.17     14.97 o 
  -7   4   6      201.67      191.80     11.81 o 
  -6   4   6       34.38       34.20     10.83 o 
  -5   4   6       48.74       51.57      9.58 o 
  -4   4   6      489.88      487.83     13.54 o 
  -3   4   6      158.64      160.45      7.23 o 
  -2   4   6      142.44      139.40      5.49 o 
  -1   4   6      335.62      345.93      8.77 o 
   0   4   6      574.02      641.13     12.96 o 
   1   4   6      350.66      369.62      8.80 o 
   2   4   6      141.14      133.65      4.90 o 
   3   4   6      175.04      178.00      5.87 o 
   4   4   6      494.20      486.31     12.28 o 
   5   4   6       45.52       47.83      6.65 o 
   6   4   6       34.99       24.92      7.83 o 
   7   4   6      206.77      187.72      9.56 o 
   8   4   6       83.60       42.76     17.04 o 
   9   4   6       82.31      101.25     18.28 o 
  10   4   6       13.79        5.65      8.68 o 
  11   4   6       27.85       27.43     14.29 o 
 -10   5   6      198.06      200.61     16.27 o 
  -9   5   6      115.31      110.42     14.75 o 
  -8   5   6      110.53      122.43     15.13 o 
  -7   5   6      200.54      214.43     12.77 o 
  -6   5   6      376.24      348.41     15.51 o 
  -5   5   6      579.95      584.65     19.23 o 
  -4   5   6       10.29        7.35      5.01 o 
  -3   5   6      196.63      203.02      8.36 o 
  -2   5   6      609.94      626.07     16.84 o 
  -1   5   6      277.19      293.61      8.43 o 
   0   5   6       89.11       95.63      4.48 o 
   1   5   6      295.33      311.89      8.92 o 
   2   5   6      631.75      632.72     14.70 o 
   3   5   6      199.84      204.66      8.82 o 
   4   5   6       10.05       11.23      5.09 o 
   5   5   6      567.10      570.31     16.95 o 
   6   5   6      391.87      384.87     16.46 o 
   7   5   6      203.36      209.95     11.80 o 
   8   5   6      105.54       94.13     35.45 o 
   9   5   6      111.13      113.05     17.69 o 
  10   5   6      200.72      173.36     16.84 o 
 -10   6   6       31.50       25.47     17.60 o 
  -9   6   6       69.18       63.10     30.21 o 
  -8   6   6      174.14      171.20     17.23 o 
  -7   6   6       11.13       10.29      7.00 o 
  -6   6   6      428.55      412.13     16.46 o 
  -5   6   6      207.23      220.89     12.17 o 
  -4   6   6      546.80      538.63     17.04 o 
  -3   6   6      236.61      245.77      9.78 o 
  -2   6   6      701.06      697.92     18.93 o 
  -1   6   6      211.94      219.46      8.49 o 
   0   6   6      401.79      389.47     12.37 o 
   1   6   6      216.70      224.09      8.55 o 
   2   6   6      688.14      686.29     17.52 o 
   3   6   6      244.67      256.04      9.70 o 
   4   6   6      562.55      554.92     16.33 o 
   5   6   6      204.22      210.97     11.83 o 
   6   6   6      421.01      419.57     19.41 o 
   7   6   6       11.25       13.19      6.00 o 
   8   6   6      172.86      166.72     13.63 o 
   9   6   6       70.84       65.09     27.91 o 
  10   6   6       33.25       30.34     20.90 o 
  -9   7   6       58.79       48.64     23.91 o 
  -8   7   6       12.76       13.29     10.40 o 
  -7   7   6       83.47       89.97     16.60 o 
  -6   7   6       25.96       19.23     13.07 o 
  -5   7   6      101.30      104.23     12.13 o 
  -4   7   6     1267.20     1254.91     36.17 o 
  -3   7   6      487.01      483.08     17.26 o 
  -2   7   6      348.74      346.40     11.98 o 
  -1   7   6      144.60      142.95      8.01 o 
   0   7   6        2.67        0.42      3.27 o 
   1   7   6      150.63      150.45      7.89 o 
   2   7   6      335.24      326.96     12.93 o 
   3   7   6      504.03      506.82     16.73 o 
   4   7   6     1224.70     1247.85     43.39 o 
   5   7   6      100.13      103.54     36.48 o 
   6   7   6       25.34       21.11      9.82 o 
   7   7   6       85.91       74.82     25.46 o 
   8   7   6       10.23       15.00      7.73 o 
   9   7   6       63.37       41.63     22.24 o 
  -9   8   6        0.66        7.28      7.09 o 
  -8   8   6      255.92      243.05     17.22 o 
  -7   8   6       39.30       32.25     13.34 o 
  -6   8   6      482.20      474.20     23.65 o 
  -5   8   6      239.22      258.77     18.49 o 
  -4   8   6       10.07        8.79      4.37 o 
  -3   8   6      115.10      113.87     11.34 o 
  -2   8   6      486.70      432.58     21.01 o 
  -1   8   6       52.80       42.27     13.96 o 
   0   8   6       15.30       12.27      7.58 o 
   1   8   6       50.92       45.86     12.17 o 
   2   8   6      477.66      428.33     19.56 o 
   3   8   6      119.58      110.68     14.53 o 
   4   8   6       10.46        8.49      6.31 o 
   5   8   6      249.38      278.78     17.27 o 
   6   8   6      472.13      441.44     23.45 o 
   7   8   6       36.06       34.66     19.44 o 
   8   8   6      255.31      260.45     17.69 o 
   9   8   6        1.08        4.65     11.84 o 
  -8   9   6      265.68      277.72     19.01 o 
  -7   9   6      105.36      126.60     24.62 o 
  -6   9   6       57.31       51.97     29.41 o 
  -5   9   6       86.58       83.27     28.62 o 
  -4   9   6       21.64       12.26      6.12 o 
  -3   9   6      136.69      136.04     13.50 o 
  -2   9   6      196.23      209.82     13.46 o 
  -1   9   6      377.53      400.70     15.10 o 
   0   9   6      361.10      396.38     15.97 o 
   1   9   6      389.84      393.98     17.02 o 
   2   9   6      193.93      192.49     15.26 o 
   3   9   6      142.34      141.56     52.24 o 
   4   9   6       20.76       10.41     11.69 o 
   5   9   6       90.22       89.79     33.90 o 
   6   9   6       56.82       60.60     34.25 o 
   7   9   6      104.46      136.99     24.25 o 
   8   9   6      258.68      300.95     23.57 o 
  -6  10   6       34.75       27.80     18.05 o 
  -5  10   6       29.63       38.33     19.65 o 
  -4  10   6       48.32       38.25     16.24 o 
  -3  10   6      422.21      433.96     18.88 o 
  -2  10   6       80.23       88.41     14.45 o 
  -1  10   6      117.87      115.54     11.45 o 
   0  10   6       45.12       31.71     11.55 o 
   1  10   6      121.90      127.50     14.31 o 
   2  10   6       76.72       98.16     21.40 o 
   3  10   6      418.84      434.61     48.55 o 
   4  10   6       52.57       42.09     16.25 o 
   5  10   6       30.79       42.94     19.16 o 
   6  10   6       34.58       27.61     19.16 o 
  -5  11   6      109.07      102.45     15.59 o 
  -4  11   6       35.21       35.41     16.62 o 
  -3  11   6       63.91       48.67     20.49 o 
  -2  11   6       49.92       42.81     21.59 o 
  -1  11   6       59.99       59.75     25.96 o 
   0  11   6        0.76        6.92      7.55 o 
   1  11   6       59.86       66.83     41.26 o 
   2  11   6       53.69       57.59     29.62 o 
   3  11   6       63.07       66.56     32.28 o 
   4  11   6       32.87       30.57     23.98 o 
   5  11   6      115.04      122.04     35.33 o 
  -2  12   6       34.35       22.22     12.20 o 
  -1  12   6       81.64       62.82     42.12 o 
   0  12   6       18.21        5.61      6.33 o 
   1  12   6       84.42       77.61     46.93 o 
   2  12   6       31.62       26.41     17.09 o 
   1   0   7     2398.43     2397.87     38.41 o 
   2   0   7     1069.44     1127.05     13.86 o 
   3   0   7      141.44      203.03      5.32 o 
   4   0   7      362.90      387.32      9.86 o 
   5   0   7      407.29      409.19     10.73 o 
   6   0   7        0.14        2.45      3.50 o 
   7   0   7       67.44       72.65     15.50 o 
   8   0   7        6.00        3.87      5.59 o 
   9   0   7       25.42       34.27     16.61 o 
  10   0   7       85.21       72.01     14.44 o 
  11   0   7        3.71        5.75      5.29 o 
 -11   1   7       48.14       42.08     21.70 o 
 -10   1   7      283.14      254.98     44.32 o 
  -9   1   7       57.36       50.03     17.54 o 
  -8   1   7       22.33       22.30      8.97 o 
  -7   1   7      424.57      458.86     20.48 o 
  -6   1   7       73.15       83.21      9.09 o 
  -5   1   7      341.45      342.79     11.41 o 
  -4   1   7      570.72      591.76     11.80 o 
  -3   1   7      169.98      174.66      5.10 o 
  -2   1   7      972.38      973.65     15.06 o 
  -1   1   7      581.55      531.79      8.85 o 
   0   1   7      113.53      115.93      3.59 o 
   1   1   7      572.75      526.04      9.88 o 
   2   1   7      974.18      964.90     12.91 o 
   3   1   7      169.34      163.21      7.19 o 
   4   1   7      578.31      576.12     16.87 o 
   5   1   7      341.78      336.09     10.49 o 
   6   1   7       77.18       84.41      6.23 o 
   7   1   7      431.32      459.15     16.47 o 
   8   1   7       22.88       21.21      6.94 o 
   9   1   7       56.99       23.34     11.66 o 
  10   1   7      279.73      280.90     25.27 o 
  11   1   7       44.24       37.83     23.94 o 
 -11   2   7      197.86      183.13     19.34 o 
 -10   2   7       13.11       11.81      6.94 o 
  -9   2   7      364.02      396.08     17.86 o 
  -8   2   7      238.37      231.41     13.44 o 
  -7   2   7       20.94       28.53      8.13 o 
  -6   2   7      706.47      717.68     20.33 o 
  -5   2   7      570.36      574.81     15.86 o 
  -4   2   7       89.89       92.94      3.79 o 
  -3   2   7      898.07      847.88     16.40 o 
  -2   2   7     1772.92     1800.19     24.09 o 
  -1   2   7      805.70      766.98     12.27 o 
   0   2   7     3109.69     3193.09     40.55 o 
   1   2   7      798.51      739.09     12.46 o 
   2   2   7     1791.59     1809.80     20.47 o 
   3   2   7      918.31      858.27     16.15 o 
   4   2   7       88.57       94.26      5.65 o 
   5   2   7      558.52      548.94     16.24 o 
   6   2   7      726.86      745.21     19.55 o 
   7   2   7       23.06       28.82      8.55 o 
   8   2   7      241.81      224.48     11.74 o 
   9   2   7      356.70      368.10     21.35 o 
  10   2   7       12.17        5.99      6.41 o 
  11   2   7      192.43      209.28     17.94 o 
 -11   3   7        9.78        6.27      7.98 o 
 -10   3   7      112.27      129.35     20.65 o 
  -9   3   7       66.43       65.78     22.10 o 
  -8   3   7      308.63      301.36     15.45 o 
  -7   3   7      130.70      119.60     16.00 o 
  -6   3   7     1374.31     1397.86     33.43 o 
  -5   3   7       92.78       81.05      7.66 o 
  -4   3   7      970.82      948.38     23.41 o 
  -3   3   7      144.77      146.47      6.60 o 
  -2   3   7      329.96      288.07      8.90 o 
  -1   3   7      412.21      444.01     10.91 o 
   0   3   7        0.33        1.43      2.01 o 
   1   3   7      422.39      445.72      9.01 o 
   2   3   7      320.11      289.18      6.97 o 
   3   3   7      147.85      149.71      4.87 o 
   4   3   7      989.97      973.87     24.55 o 
   5   3   7       97.35       93.94      6.56 o 
   6   3   7     1383.99     1402.96     31.94 o 
   7   3   7      134.53      109.49     14.36 o 
   8   3   7      301.39      307.69     12.32 o 
   9   3   7       65.04       19.08     20.83 o 
  10   3   7      113.11      119.30     19.74 o 
  11   3   7       10.38        5.26     11.11 o 
 -10   4   7       26.58       24.84     14.70 o 
  -9   4   7       74.99       58.65     28.20 o 
  -8   4   7      486.37      473.70     17.53 o 
  -7   4   7      138.59      139.38     10.66 o 
  -6   4   7     1858.55     1838.46     40.90 o 
  -5   4   7      295.90      292.92     11.72 o 
  -4   4   7     1166.51     1194.74     26.12 o 
  -3   4   7      950.61      981.51     23.54 o 
  -2   4   7      802.36      793.21     17.78 o 
  -1   4   7      161.67      174.41      5.99 o 
   0   4   7      462.43      452.36     10.77 o 
   1   4   7      155.92      156.93      5.65 o 
   2   4   7      798.02      817.32     21.61 o 
   3   4   7      956.20      987.52     22.51 o 
   4   4   7     1177.66     1168.81     25.01 o 
   5   4   7      287.37      284.05     12.33 o 
   6   4   7     1882.45     1888.30     37.69 o 
   7   4   7      142.60      149.40      8.74 o 
   8   4   7      494.20      493.46     19.61 o 
   9   4   7       75.09       61.72     21.98 o 
  10   4   7       27.37       31.08     15.26 o 
 -10   5   7      435.67      408.92     20.93 o 
  -9   5   7       19.93        8.08      5.68 o 
  -8   5   7      224.14      213.38     12.99 o 
  -7   5   7       72.94       72.92     13.01 o 
  -6   5   7       17.71       15.71      6.12 o 
  -5   5   7      142.09      133.29     10.81 o 
  -4   5   7     1825.46     1781.78     37.76 o 
  -3   5   7       80.58       82.57      6.65 o 
  -2   5   7      487.72      494.18     15.03 o 
  -1   5   7       83.95       77.73      4.54 o 
   0   5   7      667.06      726.76     17.62 o 
   1   5   7       82.93       75.56      4.37 o 
   2   5   7      483.17      467.02     11.30 o 
   3   5   7       81.13       84.12      5.95 o 
   4   5   7     1821.65     1847.03     46.17 o 
   5   5   7      133.63      138.84     10.12 o 
   6   5   7       19.05       13.91      4.95 o 
   7   5   7       68.44       63.68     11.87 o 
   8   5   7      221.14      213.48     12.95 o 
   9   5   7       19.55       13.63     10.61 o 
  10   5   7      424.29      423.13     19.49 o 
 -10   6   7       62.89       81.08     21.23 o 
  -9   6   7      128.25      145.09     13.56 o 
  -8   6   7       89.45      107.04     13.76 o 
  -7   6   7      229.37      240.34     13.35 o 
  -6   6   7      133.53      133.42      9.06 o 
  -5   6   7      281.07      284.03     12.29 o 
  -4   6   7      947.42      961.08     23.29 o 
  -3   6   7      226.20      221.93      9.66 o 
  -2   6   7      436.92      412.44     13.22 o 
  -1   6   7      125.32      120.88      7.06 o 
   0   6   7       51.31       41.13      6.62 o 
   1   6   7      132.41      133.06      7.70 o 
   2   6   7      430.38      393.06     15.85 o 
   3   6   7      206.03      191.05     10.02 o 
   4   6   7      956.26      986.92     27.54 o 
   5   6   7      268.88      273.84     13.31 o 
   6   6   7      136.31      133.05     11.31 o 
   7   6   7      230.86      226.65     12.64 o 
   8   6   7       87.97       99.36     12.72 o 
   9   6   7      132.98      142.66     15.38 o 
  10   6   7       64.36       61.25     27.90 o 
  -9   7   7       19.50       15.66      9.26 o 
  -8   7   7       12.20       13.47      7.69 o 
  -7   7   7       59.21       54.57     21.45 o 
  -6   7   7       24.29       23.68     10.10 o 
  -5   7   7      636.48      648.94     23.64 o 
  -4   7   7      130.53      119.88     12.23 o 
  -3   7   7       22.20       18.01      7.16 o 
  -2   7   7      121.08       82.91     21.86 o 
  -1   7   7      573.03      594.17     18.08 o 
   0   7   7      111.72       88.90      9.39 o 
   1   7   7      575.87      547.03     16.84 o 
   2   7   7      121.61       89.51     48.09 o 
   3   7   7       22.05       26.20      9.12 o 
   4   7   7      130.88      129.68     10.72 o 
   5   7   7      616.26      632.43     23.09 o 
   6   7   7       22.73       20.35      8.86 o 
   7   7   7       58.44       66.19     22.96 o 
   8   7   7       12.11       10.14      7.29 o 
   9   7   7       19.02       17.24      9.91 o 
  -8   8   7       52.75       43.63     25.66 o 
  -7   8   7      114.78      100.54     18.23 o 
  -6   8   7      304.00      298.62     18.26 o 
  -5   8   7      395.93      380.37     15.83 o 
  -4   8   7      132.38      125.68     11.00 o 
  -3   8   7      796.53      796.89     21.42 o 
  -2   8   7       51.29       42.76     16.73 o 
  -1   8   7       10.06        5.67      4.11 o 
   0   8   7      233.36      267.99     13.79 o 
   1   8   7        9.47        7.05      7.06 o 
   2   8   7       54.84       45.37     19.98 o 
   3   8   7      782.06      771.44     26.23 o 
   4   8   7      128.18      139.42     19.40 o 
   5   8   7      389.40      380.83     22.70 o 
   6   8   7      298.89      301.47     17.59 o 
   7   8   7      114.07      128.54     16.07 o 
   8   8   7       50.77       31.55     22.51 o 
  -7   9   7       97.91       93.06     23.66 o 
  -6   9   7       46.30       37.70     17.38 o 
  -5   9   7       59.44       55.98     31.66 o 
  -4   9   7        7.02        8.37      5.76 o 
  -3   9   7      186.59      183.90     12.54 o 
  -2   9   7      258.24      243.19     13.46 o 
  -1   9   7      161.01      183.73     12.22 o 
   0   9   7      155.65      177.03     13.03 o 
   1   9   7      154.58      151.21     19.31 o 
   2   9   7      261.68      267.45     32.66 o 
   3   9   7      182.64      179.63     21.96 o 
   4   9   7        8.27       11.67      8.18 o 
   5   9   7       55.12       48.91     29.55 o 
   6   9   7       45.31       44.21     29.90 o 
   7   9   7       94.51       88.77     49.06 o 
  -6  10   7       32.80       41.85     17.68 o 
  -5  10   7       39.52       46.33     26.22 o 
  -4  10   7       49.75       49.19     11.50 o 
  -3  10   7       45.86       32.07     14.59 o 
  -2  10   7      464.01      457.88     17.26 o 
  -1  10   7       33.25       32.49     15.03 o 
   0  10   7      581.99      630.59     54.81 o 
   1  10   7       32.87       29.73     15.92 o 
   2  10   7      464.90      452.01     28.03 o 
   3  10   7       45.82       38.35     19.97 o 
   4  10   7       50.56       45.34     27.44 o 
   5  10   7       39.33       50.62     37.96 o 
   6  10   7       38.52       56.18     31.15 o 
  -4  11   7       90.66       95.73     16.59 o 
  -3  11   7       67.54       44.84     20.08 o 
  -2  11   7      264.39      268.83     14.62 o 
  -1  11   7       75.71       86.79     17.50 o 
   0  11   7       15.74       13.06      9.49 o 
   1  11   7       78.52       67.23     36.61 o 
   2  11   7      271.16      263.18     22.46 o 
   3  11   7       65.50       37.57     31.67 o 
   4  11   7       97.08       86.73     44.08 o 
  -1  12   7        7.80        7.27     11.90 o 
   0  12   7       81.41       54.08     26.47 o 
   1  12   7        7.13        4.74      6.40 o 
   0   0   8      485.64      485.63     12.08 o 
   1   0   8     1637.15     1636.58     18.29 o 
   2   0   8      286.38      308.73      7.56 o 
   3   0   8      249.53      243.77      6.91 o 
   4   0   8       46.27       55.74      5.14 o 
   5   0   8      934.94      971.78     22.27 o 
   6   0   8      228.39      239.12     12.37 o 
   7   0   8       65.72       74.09     10.55 o 
   8   0   8      106.58      107.28     12.25 o 
   9   0   8      173.85      189.82     14.01 o 
  10   0   8        7.60        4.89      7.16 o 
  11   0   8      472.13      461.85     24.67 o 
 -11   1   8       92.06       21.80     28.70 o 
 -10   1   8       48.36       37.84     15.58 o 
  -9   1   8      352.05      356.61     16.41 o 
  -8   1   8       77.24       22.95     18.90 o 
  -7   1   8      100.77      110.00     10.51 o 
  -6   1   8       16.07       23.31      8.80 o 
  -5   1   8      380.78      392.42     14.46 o 
  -4   1   8     1016.50     1039.83     23.16 o 
  -3   1   8     2893.34     2963.11     51.58 o 
  -2   1   8        7.93        9.99      4.76 o 
  -1   1   8      324.78      335.06      7.65 o 
   0   1   8      192.45      190.05      6.53 o 
   1   1   8      326.64      311.72      7.45 o 
   2   1   8        9.27       10.66      4.39 o 
   3   1   8     2865.85     2970.99     53.83 o 
   4   1   8     1022.40     1007.80     24.12 o 
   5   1   8      366.44      375.26     10.83 o 
   6   1   8       14.88       19.66      7.29 o 
   7   1   8      103.71       90.62     24.09 o 
   8   1   8       76.11       67.19     22.86 o 
   9   1   8      347.21      361.37     17.07 o 
  10   1   8       50.32       17.82     11.75 o 
  11   1   8       98.33       76.56     36.17 o 
 -11   2   8      180.40      188.48     14.35 o 
 -10   2   8       77.77       72.37     25.44 o 
  -9   2   8       15.80       17.26      9.91 o 
  -8   2   8       45.96       36.54     11.54 o 
  -7   2   8      236.36      212.01     12.27 o 
  -6   2   8       80.84       70.99     13.31 o 
  -5   2   8      543.85      533.72     16.50 o 
  -4   2   8     2230.67     2231.73     41.26 o 
  -3   2   8     1464.35     1544.94     34.69 o 
  -2   2   8      807.73      775.26     17.14 o 
  -1   2   8      557.82      556.49     12.80 o 
   0   2   8       96.19      101.08      3.72 o 
   1   2   8      583.55      575.93     12.39 o 
   2   2   8      800.61      790.89     15.57 o 
   3   2   8     1479.63     1553.90     30.52 o 
   4   2   8     2188.66     2160.10     41.06 o 
   5   2   8      526.27      529.66     15.77 o 
   6   2   8       82.84       74.90      7.69 o 
   7   2   8      223.10      210.32     10.85 o 
   8   2   8       51.73       45.52     15.90 o 
   9   2   8       14.88       18.47      7.07 o 
  10   2   8       72.93       63.74     28.27 o 
  11   2   8      174.35      174.72     20.08 o 
 -11   3   8        2.16        2.25      8.61 o 
 -10   3   8      156.17      128.05     14.66 o 
  -9   3   8        5.97        7.66      5.43 o 
  -8   3   8      285.75      267.64     14.34 o 
  -7   3   8       41.98       39.09     12.50 o 
  -6   3   8      635.52      656.90     18.82 o 
  -5   3   8      575.36      574.30     17.79 o 
  -4   3   8      859.25      856.98     20.83 o 
  -3   3   8      219.12      227.36      9.34 o 
  -2   3   8     2319.90     2370.98     49.05 o 
  -1   3   8      129.99      139.38      5.92 o 
   0   3   8     1340.28     1421.60     24.30 o 
   1   3   8      133.78      140.44      4.61 o 
   2   3   8     2296.18     2429.92     46.42 o 
   3   3   8      214.09      216.62      7.41 o 
   4   3   8      866.13      884.67     20.66 o 
   5   3   8      567.65      581.32     16.84 o 
   6   3   8      614.00      629.88     18.09 o 
   7   3   8       39.71       20.78      9.61 o 
   8   3   8      278.05      268.92     13.63 o 
   9   3   8        5.41        3.74      7.85 o 
  10   3   8      156.49      150.22     48.84 o 
  11   3   8        1.98        7.23      7.64 o 
 -10   4   8      145.02      142.10     14.95 o 
  -9   4   8      191.78      189.29     15.37 o 
  -8   4   8      315.10      304.29     15.13 o 
  -7   4   8      240.56      202.60     12.17 o 
  -6   4   8       29.04       27.74      9.61 o 
  -5   4   8      447.13      447.55     15.20 o 
  -4   4   8     1027.44     1013.35     24.47 o 
  -3   4   8      219.92      214.28      8.39 o 
  -2   4   8      834.65      853.19     20.12 o 
  -1   4   8      647.15      666.24     15.74 o 
   0   4   8      423.45      427.95     11.44 o 
   1   4   8      659.96      681.53     15.76 o 
   2   4   8      818.37      837.06     20.43 o 
   3   4   8      228.10      219.62     10.64 o 
   4   4   8      999.47     1007.37     24.57 o 
   5   4   8      453.55      461.95     15.04 o 
   6   4   8       28.01       17.27      7.09 o 
   7   4   8      246.43      226.61     10.30 o 
   8   4   8      307.99      302.56     14.09 o 
   9   4   8      188.15      193.16     18.29 o 
  10   4   8      148.16      148.28     18.27 o 
 -10   5   8       25.18       11.95     16.85 o 
  -9   5   8      226.71      249.76     14.89 o 
  -8   5   8       52.11       46.51     16.42 o 
  -7   5   8       53.14       55.30     17.64 o 
  -6   5   8      183.91      185.13     12.08 o 
  -5   5   8      145.84      121.92     10.30 o 
  -4   5   8      788.70      806.84     36.35 o 
  -3   5   8      811.25      816.97     21.90 o 
  -2   5   8      209.79      204.10      8.49 o 
  -1   5   8      125.82      122.80      5.36 o 
   0   5   8      795.69      827.54     17.32 o 
   1   5   8      118.28      121.18      6.09 o 
   2   5   8      207.59      215.73      9.09 o 
   3   5   8      825.06      828.21     23.89 o 
   4   5   8      801.43      792.88     39.23 o 
   5   5   8      150.57      140.07      8.59 o 
   6   5   8      180.74      179.39     14.08 o 
   7   5   8       55.53       52.82     15.51 o 
   8   5   8       47.91       22.62     12.31 o 
   9   5   8      231.38      249.38     16.48 o 
  10   5   8       24.17       26.29     18.49 o 
  -9   6   8       18.52       19.03     11.91 o 
  -8   6   8       60.77       66.84     28.99 o 
  -7   6   8      221.33      237.01     13.03 o 
  -6   6   8      115.95      115.90      9.34 o 
  -5   6   8      590.55      573.46     21.19 o 
  -4   6   8      156.28      166.03      9.22 o 
  -3   6   8      372.89      381.43     13.11 o 
  -2   6   8      132.24      120.93      7.22 o 
  -1   6   8      200.01      206.21     14.64 o 
   0   6   8       14.37       15.43      5.80 o 
   1   6   8      191.52      144.92     35.02 o 
   2   6   8      139.19      152.46     12.00 o 
   3   6   8      373.79      374.34     19.86 o 
   4   6   8      150.51      152.62      9.80 o 
   5   6   8      582.01      603.17     29.66 o 
   6   6   8      115.20      115.92     15.11 o 
   7   6   8      234.23      237.96     13.00 o 
   8   6   8       60.01       50.82     18.36 o 
   9   6   8       20.21       17.53     13.67 o 
  -9   7   8       13.30       11.50      9.57 o 
  -8   7   8        8.96       12.59     10.78 o 
  -7   7   8       71.34       71.30     31.06 o 
  -6   7   8        1.44        0.57      5.82 o 
  -5   7   8      182.16      180.68     11.62 o 
  -4   7   8       70.22       68.87      7.73 o 
  -3   7   8      227.57      217.53     10.55 o 
  -2   7   8        8.59        6.07      4.98 o 
  -1   7   8      438.89      435.11     16.36 o 
   0   7   8        0.25        0.06      3.98 o 
   1   7   8      447.25      452.12     15.98 o 
   2   7   8        9.89        8.98      6.92 o 
   3   7   8      240.31      227.07     14.47 o 
   4   7   8       66.75       67.52     27.74 o 
   5   7   8      194.46      194.30     14.63 o 
   6   7   8        1.47        4.16      6.13 o 
   7   7   8       72.06       73.54     27.99 o 
   8   7   8        8.92        9.77      9.79 o 
   9   7   8       12.97       14.70     10.30 o 
  -8   8   8      124.40      107.58     55.23 o 
  -7   8   8      243.65      260.54     17.79 o 
  -6   8   8       12.12       19.12     12.41 o 
  -5   8   8      386.56      400.15     19.23 o 
  -4   8   8      317.95      303.33     16.44 o 
  -3   8   8      168.04      157.95     16.81 o 
  -2   8   8      475.86      452.96     16.14 o 
  -1   8   8      339.21      345.44     16.50 o 
   0   8   8       25.19       26.95     14.73 o 
   1   8   8      346.44      337.41     24.42 o 
   2   8   8      475.31      461.16     19.49 o 
   3   8   8      168.24      179.21     12.61 o 
   4   8   8      319.12      272.66     15.79 o 
   5   8   8      372.96      388.74     20.61 o 
   6   8   8       10.63       11.41     10.68 o 
   7   8   8      249.65      280.53     17.83 o 
   8   8   8      121.49      126.70     20.80 o 
  -7   9   8      200.16      218.94     18.34 o 
  -6   9   8       96.58       87.65     17.72 o 
  -5   9   8       38.26       26.60     13.08 o 
  -4   9   8      276.20      272.48     16.05 o 
  -3   9   8       61.12       60.60     17.09 o 
  -2   9   8      150.85      126.92     22.24 o 
  -1   9   8       91.76       76.03     25.29 o 
   0   9   8      524.81      492.66     21.96 o 
   1   9   8       94.05       85.97     27.96 o 
   2   9   8      143.05      119.78     24.38 o 
   3   9   8       61.17       46.61     19.40 o 
   4   9   8      272.45      265.83     20.31 o 
   5   9   8       40.14       33.21     19.82 o 
   6   9   8       98.05       83.40     50.20 o 
   7   9   8      200.60      206.78     20.12 o 
  -6  10   8      237.55      238.72     17.98 o 
  -5  10   8       31.18       32.61     14.51 o 
  -4  10   8      240.42      236.08     13.77 o 
  -3  10   8      473.65      496.22     18.87 o 
  -2  10   8      393.14      382.84     20.47 o 
  -1  10   8       98.49       80.21     38.36 o 
   0  10   8       44.51       46.86     23.34 o 
   1  10   8       96.82       78.01     30.16 o 
   2  10   8      398.17      363.90     24.09 o 
   3  10   8      470.75      499.15     39.12 o 
   4  10   8      236.77      225.15     29.21 o 
   5  10   8       31.36       20.90      9.99 o 
   6  10   8      238.11      257.02     21.75 o 
  -4  11   8        5.86        2.75      8.34 o 
  -3  11   8      248.53      297.27     19.34 o 
  -2  11   8      333.75      368.87     20.64 o 
  -1  11   8      173.81      168.13     18.19 o 
   0  11   8       98.32       81.92     31.92 o 
   1  11   8      174.97      159.34     22.86 o 
   2  11   8      322.36      337.19     35.57 o 
   3  11   8      248.09      259.75     22.60 o 
   4  11   8        5.37        9.34      9.45 o 
   1   0   9     1539.14     1605.89     26.78 o 
   2   0   9       58.52       50.72      2.78 o 
   3   0   9      223.14      223.30      9.04 o 
   4   0   9        2.40        2.39      3.69 o 
   5   0   9      333.39      340.31     12.16 o 
   6   0   9      401.66      386.21     15.86 o 
   7   0   9       83.10       86.11     13.68 o 
   8   0   9       42.76       32.11     12.61 o 
   9   0   9      155.81      116.22     36.55 o 
  10   0   9       25.13       16.89     11.68 o 
  11   0   9       60.99       45.84     36.86 o 
 -11   1   9      147.40       76.44     40.82 o 
 -10   1   9       79.10       61.47     28.05 o 
  -9   1   9      151.04      177.20     12.98 o 
  -8   1   9      331.89      289.68     16.37 o 
  -7   1   9       94.28       96.29     11.64 o 
  -6   1   9      542.64      522.13     18.93 o 
  -5   1   9       41.31       51.22     14.77 o 
  -4   1   9       80.79       76.71      5.03 o 
  -3   1   9      440.59      476.04     12.53 o 
  -2   1   9     1766.75     1825.03     34.22 o 
  -1   1   9      221.74      217.00      7.26 o 
   0   1   9      136.74      129.83      4.80 o 
   1   1   9      234.85      223.27      7.40 o 
   2   1   9     1770.52     1817.37     30.28 o 
   3   1   9      440.39      468.56     13.29 o 
   4   1   9       74.71       71.46      5.50 o 
   5   1   9       36.62       44.37     14.37 o 
   6   1   9      530.33      500.92     19.01 o 
   7   1   9       93.79      112.61     10.54 o 
   8   1   9      321.69      287.42     15.16 o 
   9   1   9      149.60      179.98     12.76 o 
  10   1   9       79.02       35.92     19.69 o 
  11   1   9      149.78       87.66     44.45 o 
 -10   2   9       46.10       25.06     11.65 o 
  -9   2   9       88.22       78.29     22.78 o 
  -8   2   9      346.81      339.00     18.11 o 
  -7   2   9      115.59      114.61     10.70 o 
  -6   2   9      207.54      198.98     10.20 o 
  -5   2   9     1175.70     1165.67     28.58 o 
  -4   2   9       85.00       85.99      6.25 o 
  -3   2   9      615.98      632.29     19.51 o 
  -2   2   9      411.73      401.82     12.21 o 
  -1   2   9     1242.29     1235.10     24.85 o 
   0   2   9      473.62      482.26     10.61 o 
   1   2   9     1243.72     1260.06     23.78 o 
   2   2   9      422.94      434.23     11.53 o 
   3   2   9      630.09      615.64     14.76 o 
   4   2   9       78.28       74.65      6.15 o 
   5   2   9     1163.10     1154.73     27.09 o 
   6   2   9      201.56      195.05     10.77 o 
   7   2   9      123.69       88.23     22.81 o 
   8   2   9      354.19      339.50     16.30 o 
   9   2   9       87.06       49.81     23.42 o 
  10   2   9       48.58       32.97     14.20 o 
 -10   3   9       39.46       36.38     18.72 o 
  -9   3   9      236.51      245.17     15.94 o 
  -8   3   9        3.85        5.86      5.03 o 
  -7   3   9       82.11       79.34     12.82 o 
  -6   3   9       43.92       42.65     13.71 o 
  -5   3   9      118.61      116.73      8.23 o 
  -4   3   9       10.42       10.33      4.81 o 
  -3   3   9     2888.73     2990.30     54.77 o 
  -2   3   9       83.38       82.14      7.23 o 
  -1   3   9      761.25      774.85     19.25 o 
   0   3   9      253.09      278.56      8.13 o 
   1   3   9      749.61      782.73     17.87 o 
   2   3   9       92.96       89.00      6.23 o 
   3   3   9     2866.01     2953.48     55.97 o 
   4   3   9        7.38        6.53      3.62 o 
   5   3   9      109.78      110.92      8.44 o 
   6   3   9       42.64       41.05     12.81 o 
   7   3   9       85.57       72.02     13.23 o 
   8   3   9        3.05        4.67      6.77 o 
   9   3   9      239.37      252.50     20.50 o 
  10   3   9       43.44       37.96     19.27 o 
 -10   4   9      155.64      131.20     14.17 o 
  -9   4   9       20.28        8.60      9.20 o 
  -8   4   9      136.13      141.49     13.30 o 
  -7   4   9      319.85      338.43     14.11 o 
  -6   4   9      358.52      355.36     16.13 o 
  -5   4   9      253.82      256.27     10.73 o 
  -4   4   9       24.12       27.50      7.79 o 
  -3   4   9      143.11      142.13      7.31 o 
  -2   4   9        5.07        4.70      3.38 o 
  -1   4   9      985.66      980.42     19.68 o 
   0   4   9      906.16      919.81     17.79 o 
   1   4   9      965.87      959.08     20.72 o 
   2   4   9        3.75        2.74      3.86 o 
   3   4   9      146.32      150.70      8.29 o 
   4   4   9       26.07       28.45      8.09 o 
   5   4   9      243.72      248.08     12.00 o 
   6   4   9      361.98      361.55     15.55 o 
   7   4   9      315.25      341.46     16.05 o 
   8   4   9      136.73      132.35     15.37 o 
   9   4   9       18.93       14.39      9.41 o 
  10   4   9      155.21      141.56     24.27 o 
 -10   5   9       55.53       46.76     25.64 o 
  -9   5   9       43.80       32.93     17.26 o 
  -8   5   9       51.53       67.60     31.17 o 
  -7   5   9      155.24      163.34     13.64 o 
  -6   5   9       42.37       31.34     15.65 o 
  -5   5   9      114.72      113.87     12.89 o 
  -4   5   9     1165.30     1189.49     27.34 o 
  -3   5   9      365.01      357.54     12.57 o 
  -2   5   9      217.31      222.02      9.73 o 
  -1   5   9      492.43      481.60     12.40 o 
   0   5   9      995.82      983.20     23.34 o 
   1   5   9      486.92      474.64     15.28 o 
   2   5   9      220.59      221.80     11.83 o 
   3   5   9      382.03      379.92     15.63 o 
   4   5   9     1185.94     1176.57     29.23 o 
   5   5   9      121.37      132.49      9.23 o 
   6   5   9       39.03       28.92      9.33 o 
   7   5   9      153.28      153.38     10.07 o 
   8   5   9       49.81       56.71     32.71 o 
   9   5   9       48.03       38.55     23.84 o 
  10   5   9       57.96       35.91     19.51 o 
  -9   6   9       82.76       62.47     44.63 o 
  -8   6   9       89.92       92.65     17.42 o 
  -7   6   9       48.43       40.58     15.07 o 
  -6   6   9       24.97       21.89      9.22 o 
  -5   6   9      223.03      221.27     10.11 o 
  -4   6   9      227.22      224.42     11.24 o 
  -3   6   9      199.52      203.60     10.08 o 
  -1   6   9      255.38      259.84     10.16 o 
   0   6   9       30.23       34.04     11.37 o 
   1   6   9      261.44      245.31     12.99 o 
   3   6   9      185.89      172.96     15.11 o 
   4   6   9      234.32      248.34     14.85 o 
   5   6   9      212.10      217.94     11.77 o 
   6   6   9       25.95       12.84      8.13 o 
   7   6   9       51.44       45.85     14.85 o 
   8   6   9       88.93      100.48     10.74 o 
   9   6   9       84.72       63.25     46.92 o 
  -8   7   9        3.83        9.52     10.07 o 
  -7   7   9      228.66      264.53     17.74 o 
  -6   7   9      280.97      307.66     16.36 o 
  -5   7   9       26.42       27.69      9.27 o 
  -4   7   9      181.88      185.05      9.46 o 
  -3   7   9      176.03      180.80     10.98 o 
  -2   7   9       46.70       37.96     12.67 o 
  -1   7   9      589.76      536.55     21.13 o 
   0   7   9      493.75      531.79     21.07 o 
   1   7   9      583.89      568.58     24.02 o 
   2   7   9       50.82       40.86     17.40 o 
   3   7   9      177.73      171.98     13.88 o 
   4   7   9      186.04      191.86     14.85 o 
   5   7   9       26.82       27.16     11.49 o 
   6   7   9      292.92      303.13     19.30 o 
   7   7   9      228.83      247.55     16.41 o 
   8   7   9        5.23        6.64      8.03 o 
  -8   8   9      272.26      292.78     19.28 o 
  -7   8   9        9.94        7.38      6.67 o 
  -6   8   9        3.18        4.75      7.29 o 
  -5   8   9       49.33       47.56     18.08 o 
  -4   8   9      266.59      251.41     13.23 o 
  -3   8   9      128.48      123.06     12.03 o 
  -2   8   9      444.60      444.99     20.87 o 
  -1   8   9      222.08      209.57     15.76 o 
   0   8   9        9.71        5.41      6.82 o 
   1   8   9      218.12      205.73     12.59 o 
   2   8   9      458.94      473.42     21.14 o 
   3   8   9      120.83      106.80     34.57 o 
   4   8   9      275.74      263.01     15.89 o 
   5   8   9       50.93       53.20     19.24 o 
   6   8   9        4.03        1.66      7.05 o 
   7   8   9       11.32        6.49     10.49 o 
   8   8   9      276.68      275.79     21.31 o 
  -7   9   9       70.11       44.69     26.50 o 
  -6   9   9       20.98       26.31     12.65 o 
  -5   9   9       78.45       70.73     26.15 o 
  -4   9   9      100.81      107.70     15.82 o 
  -3   9   9      250.60      272.92     18.24 o 
  -2   9   9        9.35       10.96      6.58 o 
  -1   9   9      114.61       87.62     15.06 o 
   0   9   9       14.68       12.25     12.25 o 
   1   9   9      120.06      123.86     56.65 o 
   2   9   9        7.50       10.02      8.98 o 
   3   9   9      246.73      248.74     30.88 o 
   4   9   9      106.49      100.12     47.77 o 
   5   9   9       80.01       72.85     43.11 o 
   6   9   9       22.52       29.55     14.64 o 
   7   9   9       70.02       77.66     66.91 o 
  -5  10   9      201.89      178.29     17.97 o 
  -4  10   9      163.22      150.90     15.61 o 
  -3  10   9        5.44        5.48      4.97 o 
  -2  10   9       40.36       45.34     18.69 o 
  -1  10   9      458.32      456.73     20.91 o 
   0  10   9      493.97      530.02     28.18 o 
   1  10   9      460.38      460.29     26.90 o 
   2  10   9       42.69       50.95     28.78 o 
   3  10   9        5.18        9.94      8.56 o 
   4  10   9      167.12      199.13     25.81 o 
   5  10   9      203.76      179.62     22.64 o 
  -3  11   9      129.06      163.68     15.16 o 
  -2  11   9       51.33       89.53     19.52 o 
  -1  11   9      161.22      154.78     23.45 o 
   0  11   9        7.39        7.52     11.85 o 
   1  11   9      153.84      160.08     19.57 o 
   2  11   9       49.25       57.94     33.97 o 
   3  11   9      120.13      148.45     26.42 o 
   0   0  10        3.54        6.08      3.59 o 
   1   0  10        1.06        3.52      2.62 o 
   2   0  10      621.69      603.96     16.29 o 
   3   0  10      124.57      139.24     16.68 o 
   5   0  10       91.63       96.25     11.28 o 
   6   0  10      809.33      839.55     27.80 o 
   7   0  10        0.34        4.01      4.43 o 
   8   0  10      261.59      285.45     16.03 o 
   9   0  10      201.58      202.70     13.70 o 
  10   0  10       12.05       13.50      8.42 o 
 -10   1  10       50.61       30.14     14.41 o 
  -9   1  10       18.69       16.97      7.27 o 
  -8   1  10      190.59      205.56     17.75 o 
  -7   1  10      235.45      203.10     11.66 o 
  -6   1  10       33.81       30.32      9.36 o 
  -5   1  10        6.35        4.90      5.03 o 
  -4   1  10       13.21       14.37      4.83 o 
  -3   1  10       86.17       85.93      6.48 o 
  -2   1  10       11.48       18.49      4.84 o 
  -1   1  10      497.24      493.89     12.38 o 
   0   1  10       21.80       16.75      2.92 o 
   1   1  10      510.57      527.77     14.39 o 
   2   1  10        7.09       13.40      4.11 o 
   3   1  10       86.94       82.01      7.68 o 
   4   1  10       16.49       14.10      5.65 o 
   5   1  10        6.94        9.56      4.42 o 
   6   1  10       34.73       28.24     10.04 o 
   7   1  10      240.02      213.24     13.94 o 
   8   1  10      189.41      173.61     13.75 o 
   9   1  10       18.19       21.69     10.48 o 
  10   1  10       52.43       26.50     14.75 o 
 -10   2  10        9.10        6.21      6.72 o 
  -9   2  10      227.06      234.09     14.46 o 
  -8   2  10       42.81       34.47     14.22 o 
  -7   2  10        5.32        9.13      7.54 o 
  -6   2  10      570.40      554.32     18.75 o 
  -5   2  10      481.72      463.15     15.11 o 
  -4   2  10      357.97      358.72     13.35 o 
  -3   2  10     1375.78     1391.51     28.20 o 
  -2   2  10       70.03       75.86      6.04 o 
  -1   2  10      696.35      726.57     18.04 o 
   0   2  10      806.67      816.94     20.50 o 
   1   2  10      708.27      720.33     16.79 o 
   2   2  10       71.29       73.77      4.82 o 
   3   2  10     1386.26     1369.64     24.62 o 
   4   2  10      362.93      364.49     16.31 o 
   5   2  10      499.02      495.95     17.89 o 
   6   2  10      588.48      536.55     24.33 o 
   7   2  10        5.86        5.50      5.44 o 
   8   2  10       43.70       40.98     14.09 o 
   9   2  10      225.88      230.90     14.32 o 
  10   2  10        8.79       10.15      6.55 o 
 -10   3  10       83.10       84.36     19.42 o 
  -9   3  10       31.73       14.61      8.47 o 
  -8   3  10      154.88      153.88     11.46 o 
  -7   3  10      225.54      222.47     11.37 o 
  -6   3  10       73.38       80.98     13.96 o 
  -5   3  10      693.39      690.35     18.76 o 
  -4   3  10      669.10      641.06     18.18 o 
  -3   3  10      111.26      107.45      7.41 o 
  -2   3  10       72.36       71.53      6.92 o 
  -1   3  10      836.29      834.10     18.72 o 
   0   3  10      115.80      110.63      6.10 o 
   1   3  10      838.44      848.52     17.61 o 
   2   3  10       69.76       75.27      5.08 o 
   3   3  10      113.08      110.81      9.77 o 
   4   3  10      674.61      693.77     19.19 o 
   5   3  10      707.21      712.34     24.08 o 
   6   3  10       73.29       43.00     16.93 o 
   7   3  10      235.17      221.24     15.87 o 
   8   3  10      154.66      162.00     21.70 o 
   9   3  10       32.63       21.43     11.26 o 
  10   3  10       81.48       33.57     28.26 o 
 -10   4  10       91.05       93.62     23.02 o 
  -9   4  10      302.43      341.42     24.39 o 
  -8   4  10        5.14        3.05      5.00 o 
  -7   4  10      310.87      304.06     14.66 o 
  -6   4  10      358.69      343.22     13.13 o 
  -5   4  10     1778.09     1818.41     32.39 o 
  -4   4  10      111.10      124.19      9.17 o 
  -3   4  10     1723.58     1696.21     37.96 o 
  -2   4  10      130.00      133.80      6.95 o 
  -1   4  10      358.07      348.05     12.03 o 
   0   4  10      387.96      409.16     12.38 o 
   1   4  10      352.72      358.47     13.25 o 
   2   4  10      128.22      124.28      6.62 o 
   3   4  10     1720.91     1715.92     36.80 o 
   4   4  10      111.85      118.53      7.47 o 
   5   4  10     1802.61     1871.29     58.60 o 
   6   4  10      356.05      358.58     15.63 o 
   7   4  10      304.76      308.94     14.56 o 
   8   4  10        4.80        3.88      5.43 o 
   9   4  10      300.67      339.09     31.56 o 
  10   4  10       91.42       62.05     52.46 o 
  -9   5  10       64.41       60.05     29.13 o 
  -8   5  10        7.97        8.47      6.75 o 
  -7   5  10      489.48      496.34     20.53 o 
  -6   5  10      351.55      346.11     15.81 o 
  -5   5  10     1393.75     1387.88     47.91 o 
  -4   5  10      254.49      249.91     12.19 o 
  -3   5  10        2.96        5.18      3.71 o 
  -2   5  10      156.72      161.32      8.72 o 
  -1   5  10     1018.52     1033.26     28.42 o 
   0   5  10      168.67      181.01      8.90 o 
   1   5  10     1009.59     1014.51     24.50 o 
   2   5  10      154.75      149.70      8.60 o 
   3   5  10        2.72        2.36      3.40 o 
   4   5  10      242.20      237.38     12.43 o 
   5   5  10     1417.29     1439.28     44.18 o 
   6   5  10      347.18      322.11     13.39 o 
   7   5  10      486.09      496.97     20.69 o 
   8   5  10        6.67        9.63     10.26 o 
   9   5  10       63.12       60.18     40.03 o 
  -9   6  10       15.21        8.98      6.96 o 
  -8   6  10       69.10       52.14     23.76 o 
  -7   6  10       23.20       13.64      7.70 o 
  -6   6  10      119.10      114.06     10.08 o 
  -5   6  10       66.78       58.01     21.80 o 
  -4   6  10       84.24       85.15     11.56 o 
  -3   6  10      789.81      803.81     27.13 o 
  -2   6  10      109.64      101.69     13.46 o 
  -1   6  10      122.08      116.87     10.17 o 
   0   6  10      184.17      191.50     12.78 o 
   1   6  10      118.28      126.83     10.29 o 
   2   6  10      108.43      102.15      9.67 o 
   3   6  10      776.29      774.84     35.63 o 
   4   6  10       82.06       79.93      9.21 o 
   5   6  10       64.66       58.55     21.08 o 
   6   6  10      105.93      103.37      9.14 o 
   7   6  10       24.35       18.34     10.00 o 
   8   6  10       72.17       25.57     23.50 o 
   9   6  10       13.79       10.72     13.20 o 
  -8   7  10      282.45      280.94     18.11 o 
  -7   7  10       32.02       23.31     13.85 o 
  -6   7  10      139.78      135.45     13.40 o 
  -5   7  10       16.19       16.18      4.72 o 
  -4   7  10      493.56      508.86     16.65 o 
  -3   7  10       78.65       86.88      8.88 o 
  -2   7  10      161.06      154.18     11.18 o 
  -1   7  10       19.88       17.35      6.78 o 
   0   7  10        7.40        3.14      4.21 o 
   1   7  10       19.65       22.18     11.57 o 
   2   7  10      154.66      158.71     12.26 o 
   3   7  10       78.87       91.94     31.92 o 
   4   7  10      493.40      492.77     22.93 o 
   5   7  10       16.30       15.86      8.94 o 
   6   7  10      138.11      145.99     12.41 o 
   7   7  10       31.51       26.89     13.80 o 
   8   7  10      278.41      308.81     24.99 o 
  -7   8  10       90.07       67.34     32.04 o 
  -6   8  10      198.51      196.93     13.01 o 
  -5   8  10       62.99       57.69     28.97 o 
  -4   8  10      159.76      180.60     25.81 o 
  -3   8  10      157.17      174.02     23.18 o 
  -2   8  10       32.34       41.51     16.41 o 
  -1   8  10        0.40        1.92      5.45 o 
   0   8  10      174.85      183.88     12.53 o 
   1   8  10        0.52        2.71      4.77 o 
   2   8  10       28.44       28.72     11.98 o 
   3   8  10      158.12      165.68     16.24 o 
   4   8  10      160.22      122.71     56.44 o 
   5   8  10       61.00       38.51     19.21 o 
   6   8  10      192.01      202.24     18.06 o 
   7   8  10       90.89       58.09     34.81 o 
  -6   9  10       74.50       61.13     31.15 o 
  -5   9  10       13.42       13.31     10.21 o 
  -4   9  10      512.21      524.11     25.07 o 
  -3   9  10       79.10       76.58     31.61 o 
  -2   9  10       45.57       40.91     15.33 o 
  -1   9  10      148.21      129.14     14.86 o 
   0   9  10        0.05       -0.10      7.85 o 
   1   9  10      146.59      156.67     21.90 o 
   2   9  10       45.84       42.74     20.99 o 
   3   9  10       80.88       76.36     37.35 o 
   4   9  10      506.82      536.11     34.03 o 
   5   9  10       15.50       18.58     17.46 o 
   6   9  10       74.55       64.18     27.31 o 
  -5  10  10       46.75       40.53     22.78 o 
  -4  10  10       65.94       53.54     22.64 o 
  -3  10  10       71.95       53.08     23.59 o 
  -2  10  10       51.95       32.92     18.17 o 
  -1  10  10      231.04      235.29     20.11 o 
   0  10  10       43.97       23.27     16.30 o 
   1  10  10      223.43      221.93     20.49 o 
   2  10  10       51.12       46.36     17.45 o 
   3  10  10       81.88       78.61     46.06 o 
   4  10  10       67.22       68.00     25.88 o 
   5  10  10       51.30       48.92     29.28 o 
  -2  11  10       22.04        9.35     16.84 o 
  -1  11  10      287.70      279.75     23.56 o 
   0  11  10      106.34      129.32     22.70 o 
   1  11  10      284.30      297.17     25.83 o 
   2  11  10       20.93       10.44     11.53 o 
   1   0  11        5.09        6.81      4.28 o 
   2   0  11      224.57      234.32      9.12 o 
   3   0  11      905.35      852.65     21.46 o 
   4   0  11      309.94      319.05     11.58 o 
   5   0  11      189.18      188.85     12.56 o 
   6   0  11       10.40        7.68      7.46 o 
   7   0  11        0.01        4.81      6.37 o 
   8   0  11      388.95      395.41     21.12 o 
   9   0  11      226.37      231.51     14.62 o 
  10   0  11        2.66        3.39      4.87 o 
 -10   1  11       37.50       20.74     11.63 o 
  -9   1  11        1.49        3.30      6.04 o 
  -8   1  11       34.41       31.98     14.69 o 
  -7   1  11      328.71      307.72     15.58 o 
  -6   1  11      443.10      428.68     19.79 o 
  -5   1  11      356.64      353.96     15.05 o 
  -4   1  11       72.37       78.96      7.66 o 
  -3   1  11      253.85      247.39      8.76 o 
  -2   1  11       18.97       21.48      6.69 o 
  -1   1  11        1.24        2.11      2.15 o 
   0   1  11     1131.98     1098.43     23.15 o 
   1   1  11        0.89        2.54      4.65 o 
   2   1  11       22.47       23.92      7.41 o 
   3   1  11      245.58      235.15     11.13 o 
   4   1  11       70.91       82.25     11.67 o 
   5   1  11      366.65      354.23     13.00 o 
   6   1  11      426.91      405.88     19.41 o 
   7   1  11      340.31      338.97     17.97 o 
   8   1  11       34.12       36.49     13.59 o 
   9   1  11        1.61        4.74      6.44 o 
  10   1  11       38.50       42.53     18.61 o 
 -10   2  11       15.55       10.67      8.69 o 
  -9   2  11       96.99      118.75     15.45 o 
  -8   2  11       82.99       90.74     28.10 o 
  -7   2  11       62.87       54.91     18.21 o 
  -6   2  11       19.31       20.37      6.44 o 
  -5   2  11      572.80      560.61     17.41 o 
  -4   2  11       25.48       32.53     10.53 o 
  -3   2  11      123.55      118.28      7.72 o 
  -2   2  11        8.97       10.19      4.28 o 
  -1   2  11      392.35      375.12     13.11 o 
   0   2  11        1.21        2.03      3.16 o 
   1   2  11      380.99      363.35     11.08 o 
   2   2  11       10.24        8.65      4.97 o 
   3   2  11      125.12      119.86      7.60 o 
   4   2  11       24.99       18.62      6.84 o 
   5   2  11      594.44      604.11     20.90 o 
   6   2  11       18.25       14.88      8.07 o 
   7   2  11       60.64       28.78     18.11 o 
   8   2  11       83.59       71.55     25.27 o 
   9   2  11       99.27      101.01     17.91 o 
  10   2  11       16.28        7.04      6.83 o 
 -10   3  11      197.11      195.64     19.40 o 
  -9   3  11      114.55      115.63     20.72 o 
  -8   3  11       58.98       63.03     22.08 o 
  -7   3  11        7.80        8.75      6.38 o 
  -6   3  11      135.34      134.08     10.76 o 
  -5   3  11     1665.86     1606.22     42.96 o 
  -4   3  11     1158.61     1147.52     26.31 o 
  -3   3  11     1191.29     1174.61     28.24 o 
  -2   3  11      587.40      599.34     16.61 o 
  -1   3  11      274.31      266.04     11.43 o 
   0   3  11      238.85      236.45      9.57 o 
   1   3  11      272.73      279.31     10.06 o 
   2   3  11      606.48      597.32     15.65 o 
   3   3  11     1153.14     1187.56     33.23 o 
   4   3  11     1178.67     1154.93     29.72 o 
   5   3  11     1658.12     1652.55     45.40 o 
   6   3  11      132.36      114.04     12.58 o 
   7   3  11        8.45       10.44      7.70 o 
   8   3  11       55.46       47.34     23.76 o 
   9   3  11      115.65       32.62     39.24 o 
  10   3  11      194.23      218.65     19.81 o 
  -9   4  11       44.27       45.14     27.61 o 
  -8   4  11       50.10       55.08     19.58 o 
  -7   4  11      329.62      314.84     15.91 o 
  -6   4  11       12.16        8.99      4.41 o 
  -5   4  11       25.07       28.59     10.88 o 
  -4   4  11      666.78      677.83     20.20 o 
  -3   4  11     1478.65     1492.50     31.55 o 
  -2   4  11      177.69      181.08      9.58 o 
  -1   4  11        7.57        2.42      3.82 o 
   0   4  11        4.70        2.30      3.89 o 
   1   4  11        4.62        3.20      4.04 o 
   2   4  11      186.12      190.96     12.29 o 
   3   4  11     1473.17     1464.84     30.52 o 
   4   4  11      675.39      684.83     24.35 o 
   5   4  11       26.36       14.18      8.95 o 
   6   4  11       15.11       13.50      5.54 o 
   7   4  11      324.60      349.09     22.02 o 
   8   4  11       53.85       52.56     36.67 o 
   9   4  11       42.78       43.07     20.99 o 
  -9   5  11      162.96      176.98     13.65 o 
  -8   5  11        2.94        3.50      5.27 o 
  -7   5  11       67.10       55.38     21.98 o 
  -6   5  11      335.39      347.18     17.04 o 
  -5   5  11      100.43      116.49     16.60 o 
  -4   5  11        5.49        8.11      3.73 o 
  -3   5  11      111.57      121.41     14.66 o 
  -2   5  11       84.41       72.88     11.30 o 
  -1   5  11      196.68      197.76     10.83 o 
   0   5  11       61.21       67.15     10.81 o 
   1   5  11      188.34      180.53      9.28 o 
   2   5  11       85.53       78.08      7.25 o 
   3   5  11      106.58      113.59     11.90 o 
   4   5  11        5.93        5.74      4.18 o 
   5   5  11      102.09      114.99     12.22 o 
   6   5  11      341.12      348.40     17.85 o 
   7   5  11       64.12       52.13     26.02 o 
   8   5  11        3.93        4.89      5.83 o 
   9   5  11      160.82      137.14     23.07 o 
  -8   6  11       28.13       28.16     13.16 o 
  -7   6  11       17.25       11.11      5.74 o 
  -6   6  11       11.55       14.06      6.15 o 
  -5   6  11       16.45       14.34      5.04 o 
  -4   6  11       26.41       24.93      7.40 o 
  -3   6  11      145.75      162.56     18.35 o 
  -2   6  11      299.91      286.65     15.20 o 
  -1   6  11      108.03      123.51      9.37 o 
   0   6  11       78.81       72.86     11.37 o 
   1   6  11      105.23      113.86     12.49 o 
   2   6  11      313.98      296.19     17.18 o 
   3   6  11      140.52      151.44     11.02 o 
   4   6  11       23.25       23.87      8.63 o 
   5   6  11       16.77       14.74      7.06 o 
   6   6  11       13.19       12.34      9.03 o 
   7   6  11       15.84       14.21     10.53 o 
   8   6  11       29.24       27.87     20.49 o 
  -8   7  11       49.09       41.52     20.43 o 
  -7   7  11      248.51      292.00     18.18 o 
  -6   7  11      180.47      191.17     13.31 o 
  -5   7  11       69.69       57.78     19.52 o 
  -4   7  11       30.12       31.00     11.38 o 
  -3   7  11       54.37       45.26     17.64 o 
  -2   7  11       55.41       61.49     10.71 o 
  -1   7  11       74.79       67.59     11.41 o 
   0   7  11      186.47      145.56      9.51 o 
   1   7  11       68.23       63.24     25.18 o 
   2   7  11       56.59       58.20     23.29 o 
   3   7  11       55.46       46.48     17.39 o 
   4   7  11       28.62       21.67      9.71 o 
   5   7  11       73.88       57.94     23.03 o 
   6   7  11      174.26      183.08     16.86 o 
   7   7  11      243.10      280.69     28.67 o 
   8   7  11       50.83       49.41     29.92 o 
  -7   8  11      101.60       97.84     13.50 o 
  -6   8  11        8.41       10.34     11.19 o 
  -5   8  11       15.58       23.43     12.24 o 
  -4   8  11      133.87      111.24     34.85 o 
  -3   8  11       57.97       63.99     28.55 o 
  -2   8  11      164.93      150.64     16.02 o 
  -1   8  11       74.19       65.37     16.27 o 
   0   8  11       34.37       36.96     12.41 o 
   1   8  11       73.06       58.95     22.28 o 
   2   8  11      165.96      140.52     14.91 o 
   3   8  11       52.30       51.21     20.70 o 
   4   8  11      137.93      120.48     13.97 o 
   5   8  11       13.81       16.78     19.58 o 
   6   8  11        8.75        5.82      7.03 o 
   7   8  11      102.86      133.09     37.82 o 
  -6   9  11      116.62      123.94     26.50 o 
  -5   9  11      305.68      305.99     21.89 o 
  -4   9  11      276.77      277.65     17.34 o 
  -3   9  11      229.78      240.37     16.37 o 
  -2   9  11      246.74      253.06     16.91 o 
  -1   9  11      189.56      167.84     13.13 o 
   0   9  11       67.05       49.01     24.85 o 
   1   9  11      189.62      190.87     31.36 o 
   2   9  11      243.74      283.03     34.63 o 
   3   9  11      235.53      239.28     20.03 o 
   4   9  11      272.73      285.79     21.65 o 
   5   9  11      307.72      300.97     21.98 o 
   6   9  11      112.58      105.91     36.52 o 
  -4  10  11       25.63       28.16     19.29 o 
  -3  10  11       58.78       45.44     23.72 o 
  -2  10  11      169.07      136.08     15.47 o 
  -1  10  11      195.32      186.36     21.37 o 
   0  10  11       61.15       59.88     23.96 o 
   1  10  11      193.03      176.01     18.15 o 
   2  10  11      173.48      166.96     18.65 o 
   3  10  11       57.23       54.05     31.09 o 
   4  10  11       25.31       23.47     22.43 o 
   0   0  12       95.09       95.28     10.78 o 
   1   0  12      795.97      802.88     23.87 o 
   2   0  12      209.63      201.58      8.74 o 
   3   0  12       51.13       46.43      7.62 o 
   4   0  12        0.15        4.42      3.47 o 
   5   0  12      563.32      591.29     22.49 o 
   6   0  12       34.46       33.62     15.45 o 
   7   0  12      149.68      120.81     34.53 o 
   8   0  12        9.83        5.58      4.13 o 
   9   0  12       75.44       89.57     35.16 o 
  10   0  12        1.27        1.27      7.01 o 
 -10   1  12        8.86       10.74      8.68 o 
  -9   1  12       20.88       12.33     10.43 o 
  -8   1  12       45.88       36.09     18.19 o 
  -7   1  12      146.38      142.07     14.74 o 
  -6   1  12       49.40       52.94     20.53 o 
  -5   1  12      222.31      225.60     12.60 o 
  -4   1  12       37.15       40.43     13.93 o 
  -3   1  12      492.94      491.06     13.97 o 
  -2   1  12      257.41      261.80      9.90 o 
  -1   1  12      545.75      541.78     16.35 o 
   0   1  12      511.49      548.55     20.21 o 
   1   1  12      551.35      552.39     18.54 o 
   2   1  12      249.64      252.76     11.38 o 
   3   1  12      491.41      491.52     18.87 o 
   4   1  12       35.35       20.89      9.93 o 
   5   1  12      213.03      189.87     13.49 o 
   6   1  12       48.23       37.71     16.38 o 
   7   1  12      145.05      138.22     14.77 o 
   8   1  12       47.10       43.62     19.33 o 
   9   1  12       23.93       15.52     10.43 o 
  10   1  12        9.84       10.81      9.99 o 
  -9   2  12       59.16       53.52     24.19 o 
  -8   2  12      105.84       95.05     16.08 o 
  -7   2  12      148.21      132.04     13.90 o 
  -6   2  12       37.96       22.52      8.99 o 
  -5   2  12      580.53      587.26     23.45 o 
  -4   2  12      194.92      197.83     11.07 o 
  -3   2  12      362.86      354.58     13.61 o 
  -2   2  12      823.46      871.22     24.92 o 
  -1   2  12      645.89      650.93     20.53 o 
   0   2  12      208.81      214.71     10.51 o 
   1   2  12      633.15      642.93     18.93 o 
   2   2  12      813.32      851.97     22.01 o 
   3   2  12      366.24      380.24     15.29 o 
   4   2  12      199.80      223.30     13.30 o 
   5   2  12      566.64      572.27     25.78 o 
   6   2  12       36.18       19.95      8.11 o 
   7   2  12      141.75      128.62     13.77 o 
   8   2  12      103.44       94.81     34.45 o 
   9   2  12       56.69       60.66     23.57 o 
  -9   3  12       21.74        6.63      9.66 o 
  -8   3  12       41.07       40.00     16.42 o 
  -7   3  12        2.82        2.24      5.00 o 
  -6   3  12      565.96      570.65     20.23 o 
  -5   3  12      185.94      198.91     11.03 o 
  -4   3  12       68.27       67.67     17.42 o 
  -3   3  12      144.68      138.11     10.36 o 
  -2   3  12      224.88      219.24     11.24 o 
  -1   3  12      269.27      265.25     11.64 o 
   0   3  12     1171.61     1178.95     28.02 o 
   1   3  12      265.99      264.22     11.01 o 
   2   3  12      237.79      228.45     11.70 o 
   3   3  12      142.74      133.93     11.46 o 
   4   3  12       63.95       19.75     21.49 o 
   5   3  12      179.85      195.20     13.06 o 
   6   3  12      554.43      605.32     26.71 o 
   7   3  12        2.75        3.75      4.90 o 
   8   3  12       42.46       12.86      9.36 o 
   9   3  12       22.43       15.84      9.08 o 
  -9   4  12       30.43       30.66     15.17 o 
  -8   4  12      372.15      394.73     19.16 o 
  -7   4  12       87.78       68.24     21.14 o 
  -6   4  12      171.67      163.81     11.35 o 
  -5   4  12       28.32       34.49     11.02 o 
  -4   4  12      703.77      703.38     23.66 o 
  -3   4  12      216.78      221.96     11.82 o 
  -2   4  12      410.88      416.88     14.72 o 
  -1   4  12      138.70      135.97      7.70 o 
   0   4  12        1.62        3.62      3.71 o 
   1   4  12      135.06      134.91      7.21 o 
   2   4  12      425.65      419.28     16.84 o 
   3   4  12      220.96      219.11     12.81 o 
   4   4  12      685.99      713.13     27.99 o 
   5   4  12       28.83       32.14     14.44 o 
   6   4  12      169.92      140.06     12.09 o 
   7   4  12       86.86       85.81     34.94 o 
   8   4  12      375.83      392.77     20.78 o 
   9   4  12       28.43       26.72     14.11 o 
  -8   5  12      276.60      277.09     15.27 o 
  -7   5  12      201.72      208.29     13.14 o 
  -6   5  12      682.30      698.69     24.40 o 
  -5   5  12      216.20      221.31     12.70 o 
  -4   5  12      663.89      700.94     21.43 o 
  -3   5  12       15.53       13.44      6.57 o 
  -2   5  12      100.74       37.33     36.49 o 
  -1   5  12      223.81      232.68     12.70 o 
   0   5  12       95.58       92.75     10.43 o 
   1   5  12      225.13      221.05     10.64 o 
   2   5  12       99.00      100.20      7.72 o 
   3   5  12       16.60       15.94      8.14 o 
   4   5  12      648.04      651.21     23.67 o 
   5   5  12      224.28      242.35     17.04 o 
   6   5  12      662.60      649.38     24.45 o 
   7   5  12      203.74      202.73     15.25 o 
   8   5  12      282.04      279.69     23.76 o 
  -8   6  12        4.10        6.33      7.96 o 
  -7   6  12      108.65      124.71      9.73 o 
  -6   6  12       46.67       66.01     13.26 o 
  -5   6  12      122.49      129.71     13.77 o 
  -4   6  12        8.70        5.57      5.44 o 
  -3   6  12      159.16      170.76     12.76 o 
  -2   6  12      239.19      229.89     13.07 o 
  -1   6  12      500.33      525.02     23.91 o 
   0   6  12      728.75      698.89     27.01 o 
   1   6  12      507.45      492.26     25.08 o 
   2   6  12      245.66      248.57     14.34 o 
   3   6  12      158.30      152.61     12.04 o 
   4   6  12        8.93        6.32      7.94 o 
   5   6  12      130.39      127.84     15.42 o 
   6   6  12       47.24       43.30     31.85 o 
   7   6  12      112.14       73.42     36.61 o 
   8   6  12        3.18        4.95      6.77 o 
  -7   7  12      127.77      110.31     18.41 o 
  -6   7  12      220.12      233.73     16.80 o 
  -5   7  12       22.41       27.42     11.97 o 
  -4   7  12       23.62       28.96     10.32 o 
  -3   7  12      362.01      354.69     18.39 o 
  -2   7  12        4.28        5.20      3.78 o 
  -1   7  12       38.77       31.67     11.84 o 
   0   7  12        1.49        2.33      4.35 o 
   1   7  12       42.53       35.12     14.31 o 
   2   7  12        4.23        7.40      6.97 o 
   3   7  12      367.82      407.67     37.05 o 
   4   7  12       25.14       31.45     15.39 o 
   5   7  12       24.12       28.23     19.22 o 
   6   7  12      219.94      232.37     20.88 o 
   7   7  12      125.53       71.95     52.65 o 
  -6   8  12       39.71       32.72     14.45 o 
  -5   8  12      303.22      309.49     19.33 o 
  -4   8  12       87.90       83.22     37.70 o 
  -3   8  12       55.53       48.87     21.26 o 
  -2   8  12      143.56      142.72     12.65 o 
  -1   8  12      407.50      387.86     20.73 o 
   0   8  12        4.31        4.11      6.52 o 
   1   8  12      401.44      397.56     22.68 o 
   2   8  12      143.80      159.60     15.20 o 
   3   8  12       53.74       62.60     21.03 o 
   4   8  12       87.84       75.79     32.62 o 
   5   8  12      310.34      311.47     21.83 o 
   6   8  12       41.20       38.48     27.24 o 
  -5   9  12       88.25       84.57     44.44 o 
  -4   9  12       33.40       24.43     17.86 o 
  -3   9  12      168.66      179.99     17.71 o 
  -2   9  12      211.54      191.22     17.99 o 
  -1   9  12      188.03      201.93     25.33 o 
   0   9  12      245.03      251.48     20.60 o 
   1   9  12      193.38      184.15     29.98 o 
   2   9  12      208.02      224.28     23.43 o 
   3   9  12      169.14      182.59     17.85 o 
   4   9  12       34.83       25.03     18.19 o 
   5   9  12       91.14       66.41     50.61 o 
  -3  10  12      206.54      212.89     18.21 o 
  -2  10  12      266.55      258.91     25.55 o 
  -1  10  12       68.35       78.56     35.08 o 
   0  10  12       91.19       64.70     50.51 o 
   1  10  12       67.33       58.17     35.15 o 
   2  10  12      265.89      289.49     24.63 o 
   3  10  12      207.20      209.79     21.05 o 
   1   0  13       11.78       11.65      6.21 o 
   2   0  13       62.22       62.67      9.61 o 
   3   0  13        5.08        8.96      5.08 o 
   4   0  13        8.80       13.70      8.63 o 
   5   0  13        8.57        5.97      4.78 o 
   6   0  13      180.31      153.94     13.78 o 
   7   0  13      334.27      335.67     17.12 o 
   8   0  13        0.30        3.48      6.02 o 
   9   0  13      102.81       85.67     35.09 o 
  -9   1  13       46.87       28.58     15.28 o 
  -8   1  13       51.70       39.15     17.76 o 
  -7   1  13      269.62      253.80     16.79 o 
  -6   1  13        5.85        5.70      5.18 o 
  -5   1  13      278.35      284.06     15.55 o 
  -4   1  13      122.01      118.59     14.29 o 
  -3   1  13      237.25      221.67      9.54 o 
  -2   1  13      107.44      105.23      9.87 o 
  -1   1  13       65.94       70.49     20.67 o 
   0   1  13      758.78      777.39     24.36 o 
   1   1  13       66.88       74.06     20.99 o 
   2   1  13      106.70       99.90      8.46 o 
   3   1  13      234.70      237.95     12.60 o 
   4   1  13      128.34      121.81      9.22 o 
   5   1  13      286.74      287.63     15.52 o 
   6   1  13        6.29        1.90      4.17 o 
   7   1  13      281.01      281.96     16.40 o 
   8   1  13       54.68       42.25     18.76 o 
   9   1  13       46.73       24.78     25.16 o 
  -9   2  13        5.16        5.59      6.08 o 
  -8   2  13      138.04      152.94     14.14 o 
  -7   2  13      177.11      155.80     11.63 o 
  -6   2  13      111.80       98.60     35.25 o 
  -5   2  13       51.36       45.72     14.28 o 
  -4   2  13      492.31      481.06     21.07 o 
  -3   2  13       59.93       63.31     18.97 o 
  -2   2  13        1.74        3.04      3.98 o 
  -1   2  13      250.44      263.50     14.60 o 
   0   2  13      639.85      611.27     21.89 o 
   1   2  13      243.25      241.22     10.85 o 
   2   2  13        2.17        2.40      3.89 o 
   3   2  13       52.96       52.37     14.57 o 
   4   2  13      490.05      493.64     21.56 o 
   5   2  13       54.78       25.48     12.84 o 
   6   2  13      108.48      102.58     28.82 o 
   7   2  13      172.74      148.48     13.11 o 
   8   2  13      134.18      141.07     13.47 o 
   9   2  13        4.70        8.18      8.39 o 
  -9   3  13      107.97      107.56     17.70 o 
  -8   3  13      203.94      214.70     13.72 o 
  -7   3  13       63.98       42.92     14.12 o 
  -6   3  13       14.14        9.76      5.57 o 
  -5   3  13       68.64       51.71     16.60 o 
  -4   3  13      806.09      815.15     36.46 o 
  -3   3  13      418.75      409.58     17.09 o 
  -2   3  13     1676.64     1707.96     47.35 o 
  -1   3  13        8.01        6.03      5.56 o 
   0   3  13      237.55      230.91     12.30 o 
   1   3  13        8.24        9.59      5.26 o 
   2   3  13     1688.48     1703.77     47.33 o 
   3   3  13      415.16      386.93     17.65 o 
   4   3  13      822.18      813.70     30.64 o 
   5   3  13       67.26       57.15     19.99 o 
   6   3  13       15.10        9.01      7.10 o 
   7   3  13       66.09       45.54     18.11 o 
   8   3  13      205.07      233.22     16.04 o 
   9   3  13      105.87      112.84     15.93 o 
  -8   4  13       39.51       33.12     20.88 o 
  -7   4  13       30.98       32.14     11.68 o 
  -6   4  13      308.24      339.30     17.63 o 
  -5   4  13      193.03      201.99     15.67 o 
  -4   4  13      132.88      111.92     14.60 o 
  -3   4  13      406.99      414.35     18.89 o 
  -2   4  13      842.65      826.27     24.83 o 
  -1   4  13        4.83        9.14      3.96 o 
   0   4  13     1102.58     1079.31     28.18 o 
   1   4  13        5.26        7.14      5.47 o 
   2   4  13      853.65      839.23     34.05 o 
   3   4  13      400.79      394.32     18.89 o 
   4   4  13      129.58      124.15     14.76 o 
   5   4  13      188.72      185.21     12.43 o 
   6   4  13      309.10      355.70     17.96 o 
   7   4  13       30.79       16.73     11.68 o 
   8   4  13       37.38       22.50     10.71 o 
  -8   5  13      102.37       99.95     17.62 o 
  -7   5  13        2.53        4.90      5.99 o 
  -6   5  13      113.84      104.41     40.76 o 
  -5   5  13       61.51       51.28     18.49 o 
  -4   5  13      635.83      621.75     22.63 o 
  -3   5  13      438.70      458.20     16.89 o 
  -2   5  13      625.32      627.01     21.76 o 
  -1   5  13      305.03      296.34     15.72 o 
   0   5  13        9.82        8.47      4.69 o 
   1   5  13      310.03      309.90     15.75 o 
   2   5  13      626.76      618.05     22.24 o 
   3   5  13      430.29      430.67     21.78 o 
   4   5  13      621.02      606.99     25.74 o 
   5   5  13       57.68       46.52     15.57 o 
   6   5  13      114.49      101.81     15.07 o 
   7   5  13        3.35        2.22      5.30 o 
   8   5  13      106.11      110.46     15.40 o 
  -7   6  13       14.30        6.59      7.35 o 
  -6   6  13      109.96      110.88     17.26 o 
  -5   6  13      141.94      165.83     16.23 o 
  -4   6  13       91.25       86.57     31.36 o 
  -3   6  13      239.95      243.90     13.06 o 
  -2   6  13       49.65       49.99     19.57 o 
  -1   6  13      269.42      244.61     13.77 o 
   0   6  13      929.65      926.94     26.93 o 
   1   6  13      259.21      229.75     13.84 o 
   2   6  13       52.11       49.14     21.47 o 
   3   6  13      238.48      239.51     24.50 o 
   4   6  13       93.97       78.31     37.66 o 
   5   6  13      140.15      144.77     16.71 o 
   6   6  13      111.01      146.10     19.38 o 
   7   6  13       15.72       11.39      8.12 o 
  -7   7  13       25.54       22.13     13.33 o 
  -6   7  13       19.39       20.46     10.10 o 
  -5   7  13       42.51       54.78     11.92 o 
  -4   7  13       55.29       44.44     19.61 o 
  -3   7  13      153.83      162.58     13.51 o 
  -2   7  13      250.41      250.44     13.92 o 
  -1   7  13       49.62       27.28     15.10 o 
   0   7  13       46.33       38.85     20.56 o 
   1   7  13       49.13       45.58     22.48 o 
   2   7  13      252.21      249.04     15.91 o 
   3   7  13      152.13      157.07     16.70 o 
   4   7  13       55.91       50.61     30.82 o 
   5   7  13       42.54       57.89     28.36 o 
   6   7  13       18.94       17.05     16.96 o 
   7   7  13       25.35       23.06     24.42 o 
  -5   8  13      154.83      149.85     16.62 o 
  -4   8  13       37.78       47.61     17.28 o 
  -3   8  13      195.90      197.51     22.36 o 
  -2   8  13      156.65      157.73     20.13 o 
  -1   8  13       15.98        7.79      9.79 o 
   0   8  13      181.72      154.07     14.37 o 
   1   8  13       16.10       16.47      8.65 o 
   2   8  13      158.59      153.69     16.00 o 
   3   8  13      195.11      205.33     15.22 o 
   4   8  13       40.21       35.80     27.42 o 
   5   8  13      150.82      173.42     25.38 o 
  -4   9  13       55.44       42.61     21.05 o 
  -3   9  13       80.83      114.02     19.92 o 
  -2   9  13       17.91       13.31     11.81 o 
  -1   9  13       13.24        9.42     10.06 o 
   0   9  13       18.47       11.01      6.38 o 
   1   9  13       11.54        6.88      9.64 o 
   2   9  13       18.94       10.88     10.81 o 
   3   9  13       81.35       62.91     43.05 o 
   4   9  13       56.64       43.46     36.85 o 
  -1  10  13       70.30       78.82     41.60 o 
   0  10  13        8.18       17.97     14.75 o 
   1  10  13       69.17       82.73     17.21 o 
   0   0  14      289.44      276.74     19.43 o 
   1   0  14       73.26       72.85     11.83 o 
   2   0  14       35.29       24.85     11.66 o 
   3   0  14        4.14        6.52      5.59 o 
   4   0  14      125.61      117.66     10.61 o 
   5   0  14       45.54       46.90     17.09 o 
   6   0  14      202.70      228.58     15.21 o 
   7   0  14       21.98       23.46      9.09 o 
   8   0  14       73.44       68.56     32.99 o 
   9   0  14       44.18       42.52     20.80 o 
  -9   1  14       50.42       41.26     25.03 o 
  -8   1  14      147.30      170.99     12.53 o 
  -7   1  14       44.05       45.45     16.43 o 
  -6   1  14       53.82       49.96     19.38 o 
  -5   1  14      234.30      223.38     12.77 o 
  -4   1  14      489.72      507.14     21.89 o 
  -3   1  14       81.96       83.99      9.99 o 
  -2   1  14      697.34      694.78     31.76 o 
  -1   1  14      108.02      108.31     11.55 o 
   0   1  14       86.06       96.92     13.02 o 
   1   1  14      103.99      103.09     12.89 o 
   2   1  14      696.86      697.14     21.08 o 
   3   1  14       89.84       84.08      8.59 o 
   4   1  14      498.86      493.78     14.95 o 
   5   1  14      239.29      236.18     17.56 o 
   6   1  14       56.69       60.29     21.86 o 
   7   1  14       46.90       46.56     19.01 o 
   8   1  14      148.42      176.58     14.50 o 
   9   1  14       49.55       27.91     16.44 o 
  -9   2  14       36.37       29.43     19.39 o 
  -8   2  14       89.40       68.80     37.83 o 
  -7   2  14       96.77      102.01     16.46 o 
  -6   2  14      176.63      162.52     13.11 o 
  -5   2  14       41.98       41.74     19.65 o 
  -4   2  14      506.26      509.12     18.67 o 
  -3   2  14      424.38      449.36     19.82 o 
  -2   2  14      197.54      222.15     15.08 o 
  -1   2  14      136.08      115.11     11.99 o 
   0   2  14        2.80        3.54      4.30 o 
   1   2  14      133.52      120.99      9.00 o 
   2   2  14      189.56      203.73     10.83 o 
   3   2  14      434.16      442.52     20.29 o 
   4   2  14      499.90      489.80     18.51 o 
   5   2  14       43.24       24.73     13.21 o 
   6   2  14      184.56      186.57     13.33 o 
   7   2  14       97.61       82.43     29.06 o 
   8   2  14       94.32       79.92     33.32 o 
   9   2  14       34.29       11.94     11.30 o 
  -8   3  14      254.37      264.11     15.31 o 
  -7   3  14      151.93      170.89     13.04 o 
  -6   3  14      136.54      135.61     19.27 o 
  -5   3  14      309.59      284.29     16.24 o 
  -4   3  14      221.30      208.47     13.33 o 
  -3   3  14       12.52       18.39      7.38 o 
  -2   3  14      306.77      299.28     17.47 o 
  -1   3  14      500.70      533.98     25.33 o 
   0   3  14       66.44       56.23     19.70 o 
   1   3  14      506.83      528.01     18.39 o 
   2   3  14      305.48      301.10     16.47 o 
   3   3  14       12.91       11.21      6.01 o 
   4   3  14      227.20      234.18     14.04 o 
   5   3  14      316.91      306.49     16.57 o 
   6   3  14      145.84      156.59     14.01 o 
   7   3  14      161.54      186.97     13.38 o 
   8   3  14      253.60      263.18     18.75 o 
  -8   4  14       71.24       69.24     42.77 o 
  -7   4  14       33.85       20.27     13.16 o 
  -6   4  14      479.31      443.69     24.85 o 
  -5   4  14       27.44       13.40      9.15 o 
  -4   4  14      326.11      328.86     14.80 o 
  -3   4  14      390.53      388.34     16.80 o 
  -2   4  14      194.03      187.07      9.66 o 
  -1   4  14       80.76       69.70     19.25 o 
   0   4  14      128.17      120.17      8.89 o 
   1   4  14       75.26       70.61     11.57 o 
   2   4  14      184.00      181.19     14.34 o 
   3   4  14      401.71      415.25     18.18 o 
   4   4  14      326.15      315.99     15.64 o 
   5   4  14       27.97       16.86      9.95 o 
   6   4  14      474.86      420.31     22.71 o 
   7   4  14       35.68       31.74     15.72 o 
   8   4  14       74.47       39.42     19.10 o 
  -7   5  14      264.99      279.94     19.90 o 
  -6   5  14      129.57      109.91     36.22 o 
  -5   5  14       69.36       57.91     26.30 o 
  -4   5  14      405.81      419.08     22.27 o 
  -3   5  14      187.10      204.65     13.75 o 
  -2   5  14      215.27      219.94     12.52 o 
  -1   5  14      174.91      177.45     11.79 o 
   0   5  14        1.37        0.27      5.64 o 
   1   5  14      178.41      194.45     18.75 o 
   2   5  14      219.50      232.86     15.81 o 
   3   5  14      194.52      200.19     16.21 o 
   4   5  14      396.81      383.41     32.36 o 
   5   5  14       64.83       27.97     15.14 o 
   6   5  14      130.25      128.66     12.63 o 
   7   5  14      272.75      270.64     18.67 o 
  -7   6  14      153.56      161.33     14.82 o 
  -6   6  14      258.92      280.11     16.65 o 
  -5   6  14      102.20      102.99     17.60 o 
  -4   6  14      126.80      120.47     19.53 o 
  -3   6  14       23.63       25.74     12.00 o 
  -2   6  14       87.11       86.34     27.26 o 
  -1   6  14       73.94       62.66     12.46 o 
   0   6  14      360.35      374.31     17.69 o 
   1   6  14       67.34       53.15     29.98 o 
   2   6  14       86.63       83.61     40.84 o 
   3   6  14       23.89       12.72     15.25 o 
   4   6  14      129.48      136.05     23.97 o 
   5   6  14      106.96      120.61     16.10 o 
   6   6  14      258.37      272.63     22.49 o 
   7   6  14      148.12      176.36     29.32 o 
  -6   7  14       13.50       16.30      8.98 o 
  -5   7  14      116.50      133.00     20.44 o 
  -4   7  14      135.87      131.78     20.86 o 
  -3   7  14       12.37       14.46      6.52 o 
  -2   7  14      201.71      209.09     12.82 o 
  -1   7  14       75.13       70.88     27.60 o 
   0   7  14       39.70       34.42     18.99 o 
   1   7  14       74.74       92.22     15.75 o 
   2   7  14      198.33      199.32     19.29 o 
   3   7  14       12.31       16.05     10.31 o 
   4   7  14      131.32      131.25     16.38 o 
   5   7  14      115.03      112.60     21.93 o 
   6   7  14       12.89        5.18      9.55 o 
  -5   8  14       65.33       57.50     33.69 o 
  -4   8  14       93.75       80.71     38.80 o 
  -3   8  14       45.42       40.74     15.94 o 
  -2   8  14       67.18       51.35     21.15 o 
  -1   8  14       89.61       94.19     17.09 o 
   0   8  14       60.97       59.41     15.77 o 
   1   8  14       94.87       96.07     11.81 o 
   2   8  14       69.24       63.09     28.87 o 
   3   8  14       44.88       25.98     18.65 o 
   4   8  14       97.37       75.52     55.63 o 
   5   8  14       64.06       51.24     49.80 o 
  -3   9  14      168.23      191.50     19.34 o 
  -2   9  14       28.21       21.10     19.28 o 
  -1   9  14       84.52       65.36     44.68 o 
   0   9  14       78.60       53.68     29.03 o 
   1   9  14       87.43       74.89     21.33 o 
   2   9  14       29.18       21.76     19.46 o 
   3   9  14      172.14      177.49     29.62 o 
   1   0  15        0.58        3.25      3.72 o 
   2   0  15      780.63      822.85     32.31 o 
   3   0  15        7.77        4.49      4.82 o 
   4   0  15      563.96      578.00     30.00 o 
   5   0  15       11.91       13.17      7.41 o 
   6   0  15      129.58      111.95     13.20 o 
   7   0  15       73.00       50.45     21.62 o 
   8   0  15        0.28        4.97      5.98 o 
  -8   1  15       12.98       12.65      9.79 o 
  -7   1  15       36.18       23.91     13.17 o 
  -6   1  15      179.60      190.73     15.02 o 
  -5   1  15       11.99       13.84      7.70 o 
  -4   1  15       75.87       82.20     28.85 o 
  -3   1  15       17.25       22.95      7.96 o 
  -2   1  15      267.82      257.49     17.93 o 
  -1   1  15       87.68      112.10     31.08 o 
   0   1  15      255.67      272.08     14.77 o 
   1   1  15       85.25       88.86     25.90 o 
   2   1  15      263.24      261.58     14.27 o 
   3   1  15       17.31       20.01      9.04 o 
   4   1  15       75.94       85.74     28.93 o 
   5   1  15       11.39       16.69      7.24 o 
   6   1  15      183.14      209.38     15.92 o 
   7   1  15       35.39       26.64     10.12 o 
   8   1  15       11.23       30.79     18.25 o 
  -8   2  15       60.20       49.53     26.55 o 
  -7   2  15      174.20      175.98     17.39 o 
  -6   2  15        8.16        6.04      7.31 o 
  -5   2  15       33.63       36.27     15.18 o 
  -4   2  15      103.71       86.31     31.40 o 
  -3   2  15      297.22      300.26     17.76 o 
  -2   2  15      816.00      801.07     28.29 o 
  -1   2  15      375.08      391.16     22.05 o 
   0   2  15      253.05      257.31     14.34 o 
   1   2  15      384.96      370.59     15.98 o 
   2   2  15      814.85      821.84     24.49 o 
   3   2  15      297.63      297.15     14.29 o 
   4   2  15       99.75       78.42     14.90 o 
   5   2  15       29.21       33.27     10.59 o 
   6   2  15        7.86        5.94      3.92 o 
   7   2  15      177.91      195.43     14.91 o 
   8   2  15       59.80       46.23     26.66 o 
  -8   3  15       42.02       30.91     29.30 o 
  -7   3  15       45.38       24.61     16.90 o 
  -6   3  15       47.39       31.66     15.63 o 
  -5   3  15       18.66       15.85      8.77 o 
  -4   3  15       31.31       20.55      7.72 o 
  -3   3  15      157.15      171.28     13.55 o 
  -2   3  15       40.67       32.03     12.36 o 
  -1   3  15      169.12      155.66     11.92 o 
   0   3  15        2.26        4.99      5.48 o 
   1   3  15      165.57      152.25      9.30 o 
   2   3  15       40.00       39.13     12.22 o 
   3   3  15      172.40      183.20     12.02 o 
   4   3  15       32.41       28.59     13.75 o 
   5   3  15       16.84       18.22     12.81 o 
   6   3  15       45.79       40.40     17.07 o 
   7   3  15       47.53       42.51     17.95 o 
   8   3  15       41.81       39.18     19.80 o 
  -7   4  15      646.24      639.99     27.10 o 
  -6   4  15      121.08      112.33     14.19 o 
  -5   4  15      404.21      401.69     20.63 o 
  -4   4  15      155.16      141.30     14.44 o 
  -3   4  15      259.11      237.37     12.39 o 
  -2   4  15        6.97        6.65      5.96 o 
  -1   4  15       61.64       64.74     23.75 o 
   0   4  15       21.20       23.26     11.14 o 
   1   4  15       60.10       62.30     25.58 o 
   2   4  15        6.61        2.49      4.27 o 
   3   4  15      260.25      247.01     13.75 o 
   4   4  15      153.29      136.65     13.89 o 
   5   4  15      399.27      400.50     18.96 o 
   6   4  15      122.30      104.24     44.27 o 
   7   4  15      638.65      671.08     31.15 o 
  -7   5  15       94.82       66.98     43.31 o 
  -6   5  15        9.54       12.62      9.53 o 
  -5   5  15      278.11      285.98     36.86 o 
  -4   5  15        7.58        9.54      6.65 o 
  -3   5  15       79.05       74.11     13.19 o 
  -2   5  15      189.05      172.20     12.51 o 
  -1   5  15      107.66      115.42     12.02 o 
   0   5  15        0.21        4.72      5.72 o 
   1   5  15      111.25      105.62     20.45 o 
   2   5  15      186.27      154.78     22.75 o 
   3   5  15       74.35       79.50     23.77 o 
   4   5  15        8.47        5.79      7.87 o 
   5   5  15      274.40      270.41     18.12 o 
   6   5  15       11.82       10.05      6.97 o 
   7   5  15       93.22       86.16     29.74 o 
  -6   6  15       49.58       40.90     24.49 o 
  -5   6  15      218.02      191.55     17.94 o 
  -4   6  15      165.27      169.03     12.22 o 
  -3   6  15       28.65       26.93     10.72 o 
  -2   6  15       20.53       20.23     10.34 o 
  -1   6  15       27.39        8.44      5.89 o 
   0   6  15       71.76       13.71     27.30 o 
   1   6  15       27.20       14.99     13.93 o 
   2   6  15       18.77       17.69     14.48 o 
   3   6  15       29.34       12.92     14.82 o 
   4   6  15      178.24      188.48     20.39 o 
   5   6  15      212.17      103.40     88.71 o 
   6   6  15       47.86       37.44     32.82 o 
  -5   7  15        8.38        7.47      4.90 o 
  -4   7  15       61.42       24.59     14.82 o 
  -3   7  15       45.80       41.26     22.40 o 
  -2   7  15      134.33      126.26     12.06 o 
  -1   7  15        8.33       12.38     11.50 o 
   0   7  15      968.81      982.08     36.82 o 
   1   7  15        8.41       12.37      9.83 o 
   2   7  15      130.93      109.13     23.78 o 
   3   7  15       45.59       33.16     17.94 o 
   4   7  15       64.09       48.21     42.20 o 
   5   7  15        8.61       10.18     12.33 o 
  -4   8  15      183.86      203.56     17.28 o 
  -3   8  15        3.76        3.30      5.66 o 
  -2   8  15       82.01       88.27     39.51 o 
  -1   8  15       11.20       14.39      8.42 o 
   0   8  15      176.78      166.43     21.59 o 
   1   8  15       10.03       16.78     10.60 o 
   2   8  15       87.00       79.02     59.84 o 
   3   8  15        3.53       -1.72     11.63 o 
   4   8  15      184.30      194.15     25.13 o 
   0   9  15      377.25      364.74     25.81 o 
   0   0  16        0.13       -1.48      8.47 o 
   1   0  16      589.96      598.45     20.95 o 
   2   0  16      155.42      163.16     21.45 o 
   3   0  16      198.09      188.09     23.43 o 
   4   0  16       25.98       20.51      9.00 o 
   5   0  16       24.87       20.43     10.34 o 
   6   0  16      123.28      127.91     19.61 o 
   7   0  16        6.19        3.59      9.70 o 
   8   0  16       12.94        8.44      9.61 o 
  -7   1  16       53.29       24.77     18.28 o 
  -6   1  16       79.10       61.68     29.34 o 
  -5   1  16       34.38       30.41      9.36 o 
  -4   1  16       30.32       23.67     13.21 o 
  -3   1  16      225.07      225.26     14.92 o 
  -2   1  16       34.62       20.03      9.45 o 
  -1   1  16        7.38        7.46      5.08 o 
   0   1  16      120.70      132.08     11.36 o 
   1   1  16        9.10       10.05      6.91 o 
   2   1  16       29.88       25.78      6.77 o 
   3   1  16      217.13      215.02     16.71 o 
   4   1  16       27.94       28.97     11.45 o 
   5   1  16       34.94       17.03     10.27 o 
   6   1  16       79.76       67.10     27.94 o 
   7   1  16       53.24       62.83     28.44 o 
  -7   2  16       35.54       32.91     16.91 o 
  -6   2  16        1.17        4.66      4.40 o 
  -5   2  16      110.33       14.91     41.74 o 
  -4   2  16       55.61       42.26     15.41 o 
  -3   2  16       87.34       87.44     17.23 o 
  -2   2  16      111.57       63.03     34.02 o 
  -1   2  16      573.06      626.79     26.22 o 
   0   2  16       15.85        7.80      6.39 o 
   1   2  16      577.68      582.62     20.25 o 
   2   2  16      110.72       97.32     28.53 o 
   3   2  16       90.88       90.48     14.71 o 
   4   2  16       51.78       40.41     15.26 o 
   5   2  16      110.48      116.04     40.46 o 
   6   2  16        0.72        4.91      8.75 o 
   7   2  16       35.54       28.60     12.16 o 
  -7   3  16      495.11      524.26     32.23 o 
  -6   3  16       48.85       50.78     28.12 o 
  -5   3  16      295.97      321.91     19.22 o 
  -4   3  16       15.09       22.40     10.11 o 
  -3   3  16        0.53        5.19      5.06 o 
  -2   3  16       87.97       70.61     27.52 o 
  -1   3  16      613.84      603.42     21.80 o 
   0   3  16       40.60       24.66     13.46 o 
   1   3  16      626.97      637.19     26.06 o 
   2   3  16       84.23       75.77     26.99 o 
   3   3  16        0.55        5.02      6.14 o 
   4   3  16       15.57       23.36     10.87 o 
   5   3  16      296.88      315.03     20.17 o 
   6   3  16       46.66       28.35     12.59 o 
   7   3  16      482.60      475.22     22.81 o 
  -7   4  16       76.53       54.04     51.77 o 
  -6   4  16        7.70        7.12      6.19 o 
  -5   4  16       67.51       67.89     31.05 o 
  -4   4  16      132.44       90.83     53.50 o 
  -3   4  16      160.17      180.34     17.71 o 
  -2   4  16       89.84       90.97     15.54 o 
  -1   4  16      270.26      273.92     14.08 o 
   0   4  16      146.71      147.50     11.67 o 
   1   4  16      274.88      280.26     16.03 o 
   2   4  16       83.86       84.72     33.95 o 
   3   4  16      159.08      161.36     11.78 o 
   4   4  16      134.54       87.93     19.70 o 
   5   4  16       65.38       67.99     22.00 o 
   6   4  16        7.21        3.64      7.69 o 
   7   4  16       75.42       47.34     24.73 o 
  -6   5  16      112.26      100.60     20.15 o 
  -5   5  16       69.02       55.97     27.35 o 
  -4   5  16      199.54      206.10     26.73 o 
  -3   5  16      108.94       29.21     28.67 o 
  -2   5  16      294.08      287.05     20.83 o 
  -1   5  16      256.06      253.10     16.18 o 
   0   5  16        2.55        1.54     10.05 o 
   1   5  16      251.97      237.30     19.03 o 
   2   5  16      282.47      268.53     27.85 o 
   3   5  16      108.05       83.53     50.88 o 
   4   5  16      200.95      210.72     15.84 o 
   5   5  16       64.52       47.40     28.12 o 
   6   5  16      113.98      108.96     15.68 o 
  -5   6  16       64.18       61.41     26.92 o 
  -4   6  16      160.25      160.35     13.86 o 
  -3   6  16      360.36      337.92     20.12 o 
  -2   6  16        8.48        8.76      7.98 o 
  -1   6  16       12.43       13.03      7.91 o 
   0   6  16      131.64      118.63     21.72 o 
   1   6  16       13.91        7.54     11.37 o 
   2   6  16        6.98        4.61     10.00 o 
   3   6  16      359.31      367.24     25.90 o 
   4   6  16      159.87       83.93     84.22 o 
   5   6  16       64.85       68.82     51.57 o 
  -4   7  16       52.85       22.19     15.80 o 
  -3   7  16      188.03      199.58     18.37 o 
  -2   7  16       60.26       52.04     22.00 o 
  -1   7  16      187.44      179.35     19.13 o 
   0   7  16        0.29        0.79      7.47 o 
   1   7  16      185.98      180.74     19.24 o 
   2   7  16       57.22       55.42     31.83 o 
   3   7  16      195.32      218.80     23.14 o 
   4   7  16       51.62       54.37     39.72 o 
  -2   8  16      176.16      174.09     26.19 o 
  -1   8  16       75.99       54.93     38.44 o 
   0   8  16        5.34        5.96      9.56 o 
   1   8  16       79.85       66.94     35.77 o 
   2   8  16      171.02      168.76     19.24 o 
   1   0  17      239.65      251.67     17.79 o 
   2   0  17       86.97       89.88     28.10 o 
   3   0  17      670.33      697.64     29.46 o 
   4   0  17       38.72       45.79     22.73 o 
   5   0  17      277.49      275.71     19.58 o 
   6   0  17        5.89        6.38      7.04 o 
   7   0  17       43.80       46.37     30.19 o 
  -7   1  17      195.14      198.10     17.10 o 
  -6   1  17       28.53       19.71     13.98 o 
  -5   1  17      209.15      221.43     17.34 o 
  -4   1  17       64.37       56.24     26.32 o 
  -3   1  17      235.38      253.09     17.25 o 
  -2   1  17       62.95       24.52     24.75 o 
  -1   1  17      176.11      175.74     20.78 o 
   0   1  17       19.38       14.76      7.92 o 
   1   1  17      169.49      171.41     16.27 o 
   2   1  17       66.09       66.09     24.76 o 
   3   1  17      231.59      232.13     14.83 o 
   4   1  17       67.88       65.36     28.10 o 
   5   1  17      203.60      224.34     17.08 o 
   6   1  17       30.35       31.06     18.90 o 
   7   1  17      191.79      206.86     22.74 o 
  -7   2  17       31.80       29.61     21.96 o 
  -6   2  17      443.42      447.07     23.04 o 
  -5   2  17      208.02      152.83     58.12 o 
  -4   2  17      133.61      150.44     14.05 o 
  -3   2  17      133.86      133.02     12.57 o 
  -2   2  17        9.65        9.34     10.72 o 
  -1   2  17      345.77      362.69     18.84 o 
   0   2  17      127.68      146.83     19.26 o 
   1   2  17      347.07      365.83     14.65 o 
   2   2  17       11.41       11.67      7.70 o 
   3   2  17      133.79      142.45     12.06 o 
   4   2  17      133.21       92.97     37.03 o 
   5   2  17      210.41      197.77     25.37 o 
   6   2  17      453.80      433.47     23.52 o 
   7   2  17       31.26       24.73     12.78 o 
  -6   3  17       51.65       38.46     21.02 o 
  -5   3  17       94.87      105.78     16.12 o 
  -4   3  17      115.91      148.38     21.93 o 
  -3   3  17       50.20       42.52     17.41 o 
  -2   3  17      361.30      377.83     19.76 o 
  -1   3  17       72.72       64.25     21.60 o 
   0   3  17      237.98      257.14     16.38 o 
   1   3  17       70.84       67.96     18.01 o 
   2   3  17      352.89      370.87     18.00 o 
   3   3  17       53.35       46.10     17.75 o 
   4   3  17      115.91       89.09     29.19 o 
   5   3  17       94.90      106.64     20.57 o 
   6   3  17       51.19       29.06     26.56 o 
  -6   4  17       22.30       21.01     20.36 o 
  -5   4  17       63.29       43.76     39.87 o 
  -4   4  17      120.60      130.60     44.58 o 
  -3   4  17       17.77       15.74     11.24 o 
  -2   4  17      257.37      241.69     16.28 o 
  -1   4  17      199.74      209.97     14.53 o 
   0   4  17     1031.27     1046.53     25.63 o 
   1   4  17      203.83      215.33     15.16 o 
   2   4  17      249.37      240.76     15.48 o 
   3   4  17       18.44       13.82     11.37 o 
   4   4  17      121.80      118.73     16.75 o 
   5   4  17       62.86       42.39     24.07 o 
   6   4  17       27.21       25.30     16.96 o 
  -5   5  17       88.81       73.48     45.44 o 
  -4   5  17       55.99       51.60     25.35 o 
  -3   5  17      131.66      133.18     20.86 o 
  -2   5  17      239.90      248.15     19.11 o 
  -1   5  17       82.08       68.06     36.03 o 
   0   5  17        3.18        5.89      7.77 o 
   1   5  17       82.30       89.79     18.33 o 
   2   5  17      232.57      243.27     25.66 o 
   3   5  17      131.42      135.01     25.59 o 
   4   5  17       60.42       51.99     37.09 o 
   5   5  17       86.99       50.84     43.09 o 
  -4   6  17       11.81       18.75     10.89 o 
  -3   6  17      636.05      624.96     25.27 o 
  -2   6  17      435.67      440.45     26.48 o 
  -1   6  17      160.99       92.69     77.77 o 
   0   6  17        1.21        3.27      7.31 o 
   1   6  17      162.16      172.46     18.35 o 
   2   6  17      435.82      406.07     46.40 o 
   3   6  17      635.63      644.41     32.46 o 
   4   6  17       10.61       13.82     17.39 o 
  -2   7  17       21.61       13.40     13.36 o 
  -1   7  17      198.43      205.16     19.89 o 
   0   7  17        0.42        3.00      9.26 o 
   1   7  17      203.37      232.35     21.03 o 
   2   7  17       21.97       19.90     26.44 o 
   0   0  18       46.89       40.13     21.95 o 
   1   0  18      159.62      151.30     11.52 o 
   2   0  18      209.35      186.64     14.54 o 
   3   0  18        8.77        6.56      8.77 o 
   4   0  18       57.18       47.07     18.46 o 
   5   0  18       20.59       12.81     10.92 o 
   6   0  18        0.18        2.56      8.55 o 
  -6   1  18       55.15       40.99     29.47 o 
  -5   1  18       81.91       63.81     37.28 o 
  -4   1  18        4.62       10.36      9.47 o 
  -3   1  18      449.91      440.67     26.22 o 
  -2   1  18      104.94       84.61     31.63 o 
  -1   1  18      435.11      427.82     20.93 o 
   0   1  18       44.98       37.59     11.42 o 
   1   1  18      437.21      446.41     16.38 o 
   2   1  18      106.71       94.47     29.67 o 
   3   1  18      449.00      448.31     22.45 o 
   4   1  18        4.16       12.70      8.05 o 
   5   1  18       82.87       71.53     28.99 o 
   6   1  18       57.95       46.52     22.06 o 
  -6   2  18       29.58       22.12     16.91 o 
  -5   2  18       48.62       47.68     26.04 o 
  -4   2  18       35.08       37.90     20.52 o 
  -3   2  18       11.23        8.00      4.59 o 
  -2   2  18       59.84       21.47     13.47 o 
  -1   2  18      142.10      131.85     20.36 o 
   0   2  18        4.23       10.44      7.11 o 
   1   2  18      145.23      101.00     27.37 o 
   2   2  18       60.38       50.81     17.44 o 
   3   2  18       10.77        8.18      6.22 o 
   4   2  18       40.04       38.57     20.29 o 
   5   2  18       48.15       40.62     22.04 o 
   6   2  18       28.70       28.57     14.62 o 
  -5   3  18        4.92        7.11      7.23 o 
  -4   3  18        9.09       12.04      7.16 o 
  -3   3  18       23.02       13.30     10.98 o 
  -2   3  18       21.16       28.23     15.74 o 
  -1   3  18       20.59       24.23     11.11 o 
   0   3  18       84.15       96.47     13.73 o 
   1   3  18       21.92       18.99     12.26 o 
   2   3  18       23.95       22.12     10.21 o 
   3   3  18       24.08       14.74      9.26 o 
   4   3  18       10.13        8.50      9.62 o 
   5   3  18        4.41        1.45      8.23 o 
  -5   4  18       45.06       40.22     26.25 o 
  -4   4  18       21.57       23.71     20.25 o 
  -3   4  18       92.85      112.08     22.75 o 
  -2   4  18       51.06       45.84     21.87 o 
  -1   4  18      179.74      181.59     17.91 o 
   0   4  18      262.49      213.52     15.27 o 
   1   4  18      177.67      170.54     14.84 o 
   2   4  18       53.81       46.83     21.27 o 
   3   4  18       92.55       96.68     12.76 o 
   4   4  18       22.87       16.35     10.43 o 
   5   4  18       45.27       30.78     23.60 o 
  -4   5  18      121.56      100.17     20.67 o 
  -3   5  18       12.81        9.90      8.57 o 
  -2   5  18       21.31       16.29     15.57 o 
  -1   5  18      170.12      179.25     15.18 o 
   0   5  18        1.97        4.03      8.80 o 
   1   5  18      176.07      193.54     26.06 o 
   2   5  18       22.27       16.16     21.18 o 
   3   5  18       10.59        3.07     11.04 o 
   4   5  18      120.87       73.58     48.39 o 
  -2   6  18      135.93      140.66     18.72 o 
  -1   6  18      175.31      159.64     23.35 o 
   0   6  18       66.75       23.76     23.98 o 
   1   6  18      180.07      185.19     19.54 o 
   2   6  18      132.22      120.26     23.91 o 
   1   0  19        0.03        3.92      6.56 o 
   2   0  19      126.85      134.88     17.47 o 
   3   0  19       64.03       49.27     28.51 o 
   4   0  19       42.32       51.13     24.24 o 
   5   0  19      163.95      153.18     19.76 o 
  -5   1  19       50.62       39.11     22.49 o 
  -4   1  19       11.04        8.59      8.30 o 
  -3   1  19       22.67       22.84     16.00 o 
  -2   1  19      393.97      391.06     20.55 o 
  -1   1  19       34.66       27.85     14.38 o 
   0   1  19     1191.44     1274.46     30.63 o 
   1   1  19       31.65       28.82     10.91 o 
   2   1  19      399.58      395.54     18.08 o 
   3   1  19       22.34       26.71     10.56 o 
   4   1  19       11.10       12.58     12.49 o 
   5   1  19       47.28       22.43     16.22 o 
  -4   2  19      122.25      117.43     16.32 o 
  -3   2  19       14.79       14.44     10.56 o 
  -2   2  19       73.86       85.76     17.88 o 
  -1   2  19        8.55        8.65      7.40 o 
   0   2  19        0.62        3.64      6.19 o 
   1   2  19        7.31        9.14      7.92 o 
   2   2  19       78.83       53.79     27.85 o 
   3   2  19       14.75       12.62      6.78 o 
   4   2  19      122.59      137.06     14.21 o 
  -4   3  19      119.42      109.61     20.01 o 
  -3   3  19       18.23       19.20     11.36 o 
  -2   3  19        4.05        3.93      4.93 o 
  -1   3  19      123.66      106.13     11.88 o 
   0   3  19       93.18       22.47     30.84 o 
   1   3  19      127.05      122.41     15.88 o 
   2   3  19        4.80        5.09      6.06 o 
   3   3  19       21.15       19.45     11.46 o 
   4   3  19      115.26      121.33     21.35 o 
  -3   4  19       78.09       62.38     37.86 o 
  -2   4  19       49.50       50.68     23.16 o 
  -1   4  19       38.57       28.70     21.08 o 
   0   4  19       43.53       25.54     18.88 o 
   1   4  19       43.12       25.28     15.86 o 
   2   4  19       49.15       23.88      9.60 o 
   3   4  19       76.56       52.20     30.06 o 
  -2   5  19        5.29        7.41      7.55 o 
  -1   5  19        0.95        3.85      8.75 o 
   0   5  19       33.34       27.89     20.81 o 
   1   5  19        1.53       -0.41      9.62 o 
   2   5  19        4.64        6.71      9.42 o 
   0   0  20      101.86       88.32     56.91 o 
   1   0  20      109.03      104.30     19.43 o 
   2   0  20       44.07       40.19     20.29 o 
   3   0  20       34.18       38.03     25.95 o 
  -3   1  20       36.19       27.62     14.82 o 
  -2   1  20       73.39       76.18     32.40 o 
  -1   1  20        1.70       12.14     10.81 o 
   0   1  20      301.89      304.22     15.87 o 
   1   1  20        1.26        9.55     10.05 o 
   2   1  20       73.16       66.45     36.11 o 
   3   1  20       36.30       35.41     18.74 o 
  -3   2  20       92.23       98.42     15.02 o 
  -2   2  20      176.84      181.38     22.44 o 
  -1   2  20      126.22      103.34     15.22 o 
   0   2  20        3.71        5.82      5.07 o 
   1   2  20      121.62       87.49     41.41 o 
   2   2  20      176.38      181.92     15.15 o 
   3   2  20       94.19      115.35     22.57 o 
  -2   3  20       22.34       18.19      9.41 o 
  -1   3  20      114.29      128.67     13.21 o 
   0   3  20       10.42       11.97      8.46 o 
   1   3  20      104.92      109.21     18.44 o 
   2   3  20       23.05       21.69     12.76 o 
   0   4  20        1.09        6.79     16.45 o 
   0   1  21      247.69      177.41    111.74 o 
                                                 
